# Supplementary material for: qPCR in a suitcase for rapid Plasmodium falciparum and Plasmodium vivax surveillance in Ethiopia
Source: PLOS Glob Public Health. 2022 Jul 27;2(7):e0000454. doi: 10.1371/journal.pgph.0000454 (PMC10021179; doi:10.1371/journal.pgph.0000454)
Supplement: S1 Database — (XLSX) [file pgph.0000454.s002.xlsx]

## Sheet: Subclinical
ID	Age	Gender	Kebele	RDT Pv	RDT Pf	Microscopy	PCR Pf	PCR Pv
Paricipant_001	18	M	Bochessa	Negative	Negative	Negative	0	0
Paricipant_002	8	F	Bochessa	Negative	Negative	Negative	0	0
Paricipant_003	11	F	Bochessa	Negative	Negative	Negative	0	0
Paricipant_004	20	M	Bochessa	Negative	Negative	Negative	0	0
Paricipant_005	6	M	Bochessa	Negative	Negative	Negative	0	0
Paricipant_006	45	F	Bochessa	Negative	Negative	Negative	0	0
Paricipant_007	3	M	Bochessa	Negative	Negative	Negative	0	0
Paricipant_008	7	F	Bochessa	Negative	Negative	Negative	0	0
Paricipant_009	5	M	Bochessa	Negative	Negative	Negative	0	0
Paricipant_010	5	F	Bochessa	Negative	Negative	Negative	0	0
Paricipant_011	28	F	Bochessa	Negative	Negative	Negative	0	0
Paricipant_012	4	M	Bochessa	Negative	Negative	Negative	0	0
Paricipant_013	35	M	Bochessa	Negative	Negative	Negative	0	0
Paricipant_014	15	M	Bochessa	Negative	Negative	Negative	0	NA
Paricipant_015	7	M	Bochessa	Negative	Negative	Negative	0	0
Paricipant_016	53	F	Bochessa	Negative	Negative	Negative	0	NA
Paricipant_017	20	F	Bochessa	Negative	Negative	Negative	0	NA
Paricipant_018	3	F	Bochessa	Negative	Negative	Negative	0	0
Paricipant_019	20	F	Bochessa	Negative	Negative	Negative	0	0
Paricipant_020	38	F	Bochessa	Negative	Negative	Negative	0	NA
Paricipant_021	29	F	Bochessa	Negative	Negative	Negative	0	NA
Paricipant_022	45	F	Bochessa	Negative	Negative	Negative	0	NA
Paricipant_023	8	M	Bochessa	Negative	Negative	Negative	0	NA
Paricipant_024	29	F	Bochessa	Negative	Negative	Negative	0	NA
Paricipant_025	15	M	Bochessa	Negative	Negative	Negative	0	NA
Paricipant_026	17	F	Bochessa	Negative	Negative	Negative	0	NA
Paricipant_027	30	M	Bochessa	Negative	Negative	Negative	0	NA
Paricipant_028	10	M	Bochessa	Negative	Negative	Negative	0	NA
Paricipant_029	6	M	Bochessa	Negative	Negative	Negative	0	NA
Paricipant_030	4	M	Bochessa	Negative	Negative	Negative	0	0
Paricipant_031	16	M	Bochessa	Negative	Negative	Negative	0	NA
Paricipant_032	6	F	Bochessa	Negative	Negative	Negative	0	NA
Paricipant_033	40	F	Bochessa	Negative	Negative	Negative	0	NA
Paricipant_034	20	F	Bochessa	Negative	Negative	Negative	0	NA
Paricipant_035	26	F	Bochessa	Negative	Negative	Negative	0	NA
Paricipant_036	16	M	Bochessa	Negative	Negative	Negative	0	NA
Paricipant_037	12	F	Bochessa	Negative	Negative	Negative	0	0
Paricipant_038	58	F	Bochessa	Negative	Negative	Negative	0	0
Paricipant_039	15	F	Bochessa	Negative	Negative	Negative	0	NA
Paricipant_040	28	F	Bochessa	Negative	Negative	Negative	0	NA
Paricipant_041	55	F	Bochessa	Negative	Negative	Negative	0	NA
Paricipant_042	6	F	Bochessa	Negative	Negative	Negative	0	NA
Paricipant_043	6	M	Bochessa	Negative	Negative	Negative	0	NA
Paricipant_044	6	F	Bochessa	Negative	Negative	Negative	0	NA
Paricipant_045	5	M	Bochessa	Negative	Negative	Negative	0	0
Paricipant_046	20	F	Bochessa	Negative	Negative	Negative	0	NA
Paricipant_047	55	M	Bochessa	Negative	Negative	Negative	0	NA
Paricipant_048	10	M	Bochessa	Negative	Negative	Negative	0	0
Paricipant_049	16	M	Bochessa	Negative	Negative	Negative	0	NA
Paricipant_050	13	M	Bochessa	Negative	Negative	Negative	0	NA
Paricipant_051	80	M	Bochessa	Negative	Negative	Negative	0	NA
Paricipant_052	70	F	Bochessa	Negative	Negative	Negative	0	NA
Paricipant_053	11	F	Bochessa	Negative	Negative	Negative	0	NA
Paricipant_054	56	M	Bochessa	Negative	Negative	Negative	0	NA
Paricipant_055	8	F	Bochessa	Negative	Negative	Negative	0	0
Paricipant_056	30	F	Bochessa	Negative	Negative	Negative	0	NA
Paricipant_057	11	M	Bochessa	Negative	Negative	Negative	0	NA
Paricipant_058	11	M	Bochessa	Negative	Negative	Negative	0	NA
Paricipant_059	8	M	Bochessa	Negative	Negative	Negative	0	NA
Paricipant_060	9	M	Bochessa	Negative	Negative	Negative	0	0
Paricipant_061	14	M	Bochessa	Negative	Negative	Negative	0	0
Paricipant_062	11	M	Bochessa	Negative	Negative	Negative	0	NA
Paricipant_063	7	F	Bochessa	Negative	Negative	Negative	0	0
Paricipant_064	7	F	Bochessa	Negative	Negative	Negative	0	0
Paricipant_065	5	M	Bochessa	Negative	Negative	Negative	0	0
Paricipant_066	5	F	Bochessa	Negative	Negative	Negative	0	NA
Paricipant_067	8	M	Bochessa	Negative	Negative	Negative	0	NA
Paricipant_068	4	M	Bochessa	Negative	Negative	Negative	0	0
Paricipant_069	70	M	Bochessa	Negative	Negative	Negative	0	NA
Paricipant_070	16	M	Bochessa	Negative	Negative	Negative	0	NA
Paricipant_071	12	F	Bochessa	Negative	Negative	Negative	0	NA
Paricipant_072	8	M	Bochessa	Negative	Negative	Negative	0	NA
Paricipant_073	25	F	Bochessa	Negative	Negative	Negative	0	NA
Paricipant_074	15	M	Bochessa	Negative	Negative	Negative	0	NA
Paricipant_075	50	F	Bochessa	Negative	Negative	Negative	0	NA
Paricipant_076	38	M	Bochessa	Negative	Negative	Negative	0	0
Paricipant_077	20	F	Bochessa	Negative	Negative	Negative	0	NA
Paricipant_078	13	F	Bochessa	Negative	Negative	Negative	0	NA
Paricipant_079	38	M	Bochessa	Negative	Negative	Negative	0	0
Paricipant_080	13	F	Bochessa	Negative	Negative	Negative	0	NA
Paricipant_081	11	F	Bochessa	Negative	Negative	Negative	0	NA
Paricipant_082	30	F	Bochessa	Negative	Negative	Negative	0	NA
Paricipant_083	8	F	Bochessa	Negative	Negative	Negative	0	NA
Paricipant_084	39	F	Bochessa	Negative	Negative	Negative	0	NA
Paricipant_085	28	F	Bochessa	Negative	Negative	Negative	0	NA
Paricipant_086	50	F	Bochessa	Negative	Negative	Negative	0	NA
Paricipant_087	32	F	Bochessa	Negative	Negative	Negative	0	0
Paricipant_088	14	F	Bochessa	Negative	Negative	Negative	0	NA
Paricipant_089	60	F	Bochessa	Negative	Negative	Negative	0	NA
Paricipant_090	11	M	Bochessa	Negative	Negative	Negative	0	NA
Paricipant_091	70	F	Bochessa	Negative	Negative	Negative	0	0
Paricipant_092	55	F	Bochessa	Negative	Negative	Negative	0	NA
Paricipant_093	58	M	Bochessa	Negative	Negative	Negative	0	NA
Paricipant_094	40	F	Bochessa	Negative	Negative	Negative	0	NA
Paricipant_095	4	M	Bochessa	Negative	Negative	Negative	0	NA
Paricipant_096	11	F	Bochessa	Negative	Negative	Negative	0	NA
Paricipant_097	65	M	Bochessa	Negative	Negative	Negative	0	NA
Paricipant_098	10	F	Bochessa	Negative	Negative	Negative	0	NA
Paricipant_099	2	M	Bochessa	Negative	Negative	Negative	0	NA
Paricipant_100	60	F	Dodicha	Negative	Negative	Negative	0	NA
Paricipant_101	22	F	Bochessa	Negative	Negative	Negative	0	NA
Paricipant_102	14	F	Bochessa	Negative	Negative	Negative	0	NA
Paricipant_103	19	F	Bochessa	Negative	Negative	Negative	0	NA
Paricipant_104	7	F	Bochessa	Negative	Negative	Negative	0	NA
Paricipant_105	70	F	Bochessa	Negative	Negative	Negative	0	NA
Paricipant_106	60	F	Bochessa	Negative	Negative	Negative	0	NA
Paricipant_107	28	M	Bochessa	Negative	Negative	Negative	0	NA
Paricipant_108	35	F	Dodicha	Negative	Negative	Negative	0	NA
Paricipant_109	3	F	Bochessa	Negative	Negative	Negative	0	NA
Paricipant_110	25	F	Bochessa	Negative	Negative	Negative	0	NA
Paricipant_111	2	M	Bochessa	Negative	Negative	Negative	0	NA
Paricipant_112	35	F	Bochessa	Negative	Negative	Negative	0	NA
Paricipant_113	33	M	Bochessa	Negative	Negative	Negative	0	NA
Paricipant_114	9	F	Bochessa	Negative	Negative	Negative	0	NA
Paricipant_115	5	F	Dodicha	Negative	Negative	Negative	0	NA
Paricipant_116	13	F	Bochessa	Negative	Negative	Negative	0	NA
Paricipant_117	11	F	Bochessa	Negative	Negative	Negative	0	NA
Paricipant_118	25	F	Bochessa	Negative	Negative	Negative	0	NA
Paricipant_119	40	F	Dodicha	Negative	Negative	Negative	0	NA
Paricipant_120	3	F	Bochessa	Negative	Negative	Negative	0	NA
Paricipant_121	25	F	Dodicha	Negative	Negative	Negative	0	NA
Paricipant_122	5	M	Bochessa	Negative	Negative	Negative	0	0
Paricipant_123	6	F	Bochessa	Negative	Negative	Negative	0	NA
Paricipant_124	9	M	Bochessa	Negative	Negative	Negative	0	NA
Paricipant_125	12	F	Bochessa	Negative	Negative	Negative	0	NA
Paricipant_126	1	M	Bochessa	Negative	Negative	Negative	0	0
Paricipant_127	10	F	Bochessa	Negative	Negative	Negative	0	NA
Paricipant_128	18	F	Bochessa	Negative	Negative	Negative	0	NA
Paricipant_129	3	M	Bochessa	Negative	Negative	Negative	0	NA
Paricipant_130	2	F	Bochessa	Negative	Negative	Negative	0	NA
Paricipant_131	7	F	Bochessa	Negative	Negative	Negative	0	NA
Paricipant_132	60	F	Bochessa	Negative	Negative	Negative	0	NA
Paricipant_133	88	F	Bochessa	Negative	Negative	Negative	0	0
Paricipant_134	13	F	Bochessa	Negative	Negative	Negative	0	0
Paricipant_135	60	F	Bochessa	Negative	Negative	Negative	0	0
Paricipant_136	16	M	Bochessa	Negative	Negative	Negative	0	0
Paricipant_137	35	F	Bochessa	Negative	Negative	Negative	0	0
Paricipant_138	23	F	Bochessa	Negative	Negative	Negative	0	0
Paricipant_139	30	F	Bochessa	Negative	Negative	Negative	0	0
Paricipant_140	12	F	Bochessa	Negative	Negative	Negative	0	0
Paricipant_141	10	F	Bochessa	Negative	Negative	Negative	0	0
Paricipant_142	20	F	Bochessa	Negative	Negative	Negative	0	0
Paricipant_143	17	F	Bochessa	Negative	Negative	Negative	0	0
Paricipant_144	1.5	M	Bochessa	Negative	Negative	Negative	0	0
Paricipant_145	35	F	Bochessa	Negative	Negative	Negative	0	0
Paricipant_146	30	F	Dodicha	Negative	Negative	Negative	0	0
Paricipant_147	24	F	Bochessa	Negative	Negative	Negative	0	0
Paricipant_148	4	M	Bochessa	Negative	Negative	Negative	0	0
Paricipant_149	4	M	Bochessa	Negative	Negative	Negative	0	0
Paricipant_150	50	F	Dodicha	Negative	Negative	Negative	0	0
Paricipant_151	70	F	Bochessa	Negative	Negative	Negative	0	0
Paricipant_152	13	F	Dodicha	Negative	Negative	Negative	0	0
Paricipant_153	13	F	Dodicha	Negative	Negative	Negative	0	0
Paricipant_154	9	M	Dodicha	Negative	Negative	Negative	0	0
Paricipant_155	3	F	Bochessa	Negative	Negative	Negative	0	0
Paricipant_156	21	F	Dodicha	Negative	Negative	Negative	0	0
Paricipant_157	45	M	Bochessa	Negative	Negative	Negative	0	0
Paricipant_158	12	M	Dodicha	Negative	Negative	Negative	0	0
Paricipant_159	30	F	Dodicha	Negative	Negative	Negative	0	0
Paricipant_160	9	F	Bochessa	Negative	Negative	Negative	0	0
Paricipant_161	19	F	Bochessa	Negative	Negative	Negative	0	0
Paricipant_162	4	M	Bochessa	Negative	Negative	Negative	0	0
Paricipant_163	35	F	Bochessa	Negative	Negative	Negative	0	0
Paricipant_164	25	F	Dodicha	Negative	Negative	Negative	0	0
Paricipant_165	10	F	Bochessa	Negative	Negative	Negative	0	0
Paricipant_166	30	F	Dodicha	Negative	Negative	Negative	0	0
Paricipant_167	12	F	Bochessa	Negative	Negative	Negative	0	0
Paricipant_168	19	F	Bochessa	Negative	Negative	Negative	0	0
Paricipant_169	45	F	Dodicha	Negative	Negative	Negative	0	0
Paricipant_170	6	F	Dodicha	Negative	Negative	Negative	0	0
Paricipant_171	6	F	Dodicha	Negative	Negative	Negative	0	0
Paricipant_172	17	M	Dodicha	Negative	Negative	Negative	0	0
Paricipant_173	11	F	Dodicha	Negative	Negative	Negative	0	0
Paricipant_174	6	F	Dodicha	Negative	Negative	Negative	0	0
Paricipant_175	14	F	Dodicha	Negative	Negative	Negative	0	0
Paricipant_176	8	F	Dodicha	Negative	Negative	Negative	0	0
Paricipant_177	8	M	Dodicha	Negative	Negative	Negative	0	0
Paricipant_178	20	F	Dodicha	Negative	Negative	Negative	0	0
Paricipant_179	3	M	Dodicha	Negative	Negative	Negative	0	0
Paricipant_180	50	F	Dodicha	Negative	Negative	Negative	0	0
Paricipant_181	6	F	Dodicha	Negative	Negative	Negative	0	0
Paricipant_182	9	M	Dodicha	Negative	Negative	Negative	0	1
Paricipant_183	4	M	Dodicha	Negative	Negative	Negative	0	0
Paricipant_184	7	F	Dodicha	Negative	Negative	Negative	0	0
Paricipant_185	35	M	Dodicha	Negative	Negative	Negative	0	0
Paricipant_186	40	F	Bochessa	Negative	Negative	Negative	0	0
Paricipant_187	25	F	Dodicha	Negative	Negative	Negative	0	0
Paricipant_188	3	M	Dodicha	Negative	Negative	Negative	0	0
Paricipant_189	6	M	Dodicha	Negative	Negative	Negative	0	0
Paricipant_190	14	M	Dodicha	Negative	Negative	Negative	0	0
Paricipant_191	8	F	Dodicha	Negative	Negative	Negative	0	0
Paricipant_192	15	M	Dodicha	Negative	Negative	Negative	0	0
Paricipant_193	10	F	Dodicha	Negative	Negative	Negative	0	0
Paricipant_194	19	F	Dodicha	Negative	Negative	Negative	0	0
Paricipant_195	6	M	Dodicha	Negative	Negative	Negative	0	0
Paricipant_196	11	M	Dodicha	Negative	Negative	Negative	0	0
Paricipant_197	8	M	Dodicha	Negative	Negative	Negative	0	0
Paricipant_198	8	F	Dodicha	Negative	Negative	Negative	0	0
Paricipant_199	14	F	Dodicha	Negative	Negative	Negative	0	0
Paricipant_200	6	F	Dodicha	Negative	Negative	Negative	0	0
Paricipant_201	4	F	Dodicha	Negative	Negative	Negative	0	0
Paricipant_202	5	M	Dodicha	Negative	Negative	Negative	0	0
Paricipant_203	10	F	Dodicha	Negative	Negative	Negative	0	0
Paricipant_204	6	M	Dodicha	Negative	Negative	Negative	0	0
Paricipant_205	30	F	Dodicha	Negative	Negative	Negative	0	0
Paricipant_206	5	M	Dodicha	Negative	Negative	Negative	0	0
Paricipant_207	3	F	Dodicha	Negative	Negative	Negative	0	0
Paricipant_208	10	F	Dodicha	Negative	Negative	Negative	0	0
Paricipant_209	5	F	Dodicha	Negative	Negative	Negative	0	0
Paricipant_210	8	M	Dodicha	Negative	Negative	Negative	0	0
Paricipant_211	35	F	Dodicha	Negative	Negative	Negative	0	0
Paricipant_212	8	M	Dodicha	Negative	Negative	Negative	0	0
Paricipant_213	10	M	Dodicha	Negative	Negative	Negative	0	0
Paricipant_214	35	M	Dodicha	Negative	Negative	Negative	0	0
Paricipant_215	50	F	Dodicha	Negative	Negative	Negative	0	0
Paricipant_216	3	M	Dodicha	Negative	Negative	Negative	0	0
Paricipant_217	2	M	Dodicha	Negative	Negative	Negative	0	0
Paricipant_218	7	F	Dodicha	Negative	Negative	Negative	0	0
Paricipant_219	20	F	Dodicha	Negative	Negative	Negative	0	0
Paricipant_220	4	M	Dodicha	Negative	Negative	Negative	0	0
Paricipant_221	4	F	Dodicha	Negative	Negative	Negative	0	NA
Paricipant_222	26	F	Dodicha	Negative	Negative	Negative	0	0
Paricipant_223	25	F	Dodicha	Negative	Negative	Negative	0	0
Paricipant_224	26	F	Dodicha	Negative	Negative	Negative	0	0
Paricipant_225	70	F	Dodicha	Negative	Negative	Negative	0	0
Paricipant_226	70	M	Dodicha	Negative	Negative	Negative	0	0
Paricipant_227	9	F	Dodicha	Negative	Negative	Negative	0	0
Paricipant_228	10	F	Dodicha	Negative	Negative	Negative	0	0
Paricipant_229	10	F	Dodicha	Negative	Negative	Negative	0	0
Paricipant_230	49	M	Dodicha	Negative	Negative	Negative	0	1
Paricipant_231	40	F	Dodicha	Negative	Negative	Negative	0	1
Paricipant_232	20	F	Dodicha	Negative	Negative	Negative	0	0
Paricipant_233	1.5	F	Dodicha	Negative	Negative	Negative	0	1
Paricipant_234	30	F	Dodicha	Negative	Negative	Negative	0	0
Paricipant_235	15	F	Dodicha	Negative	Negative	Negative	0	0
Paricipant_236	30	F	Dodicha	Negative	Negative	Negative	0	0
Paricipant_237	4	F	Dodicha	Negative	Negative	Negative	0	0
Paricipant_238	8	F	Dodicha	Negative	Negative	Negative	0	0
Paricipant_239	8	F	Dodicha	Negative	Negative	Negative	0	0
Paricipant_240	4	M	Dodicha	Negative	Negative	Negative	0	0
Paricipant_241	6	M	Dodicha	Negative	Negative	Negative	0	0
Paricipant_242	5	F	Dodicha	Negative	Negative	Negative	0	0
Paricipant_243	7	F	Dodicha	Negative	Negative	Negative	0	0
Paricipant_244	5	M	Dodicha	Negative	Negative	Negative	0	0
Paricipant_245	26	M	Dodicha	Negative	Negative	Negative	0	0
Paricipant_246	65	M	Dodicha	Negative	Negative	Negative	0	0
Paricipant_247	40	F	Dodicha	Negative	Negative	Negative	0	0
Paricipant_248	50	F	Dodicha	Negative	Negative	Negative	0	1
Paricipant_249	22	F	Dodicha	Negative	Negative	Negative	0	0
Paricipant_250	5	M	Dodicha	Negative	Negative	Negative	0	0
Paricipant_251	5	M	Dodicha	Negative	Negative	Negative	0	0
Paricipant_252	20	F	Dodicha	Negative	Negative	Negative	0	0
Paricipant_253	10	F	Dodicha	Negative	Negative	Negative	0	0
Paricipant_254	28	F	Dodicha	Negative	Negative	Negative	0	1
Paricipant_255	7	M	Dodicha	Negative	Negative	Negative	0	0
Paricipant_256	26	F	Dodicha	Negative	Negative	Negative	0	0
Paricipant_257	10	F	Dodicha	Negative	Negative	Negative	0	1
Paricipant_258	5	F	Dodicha	Negative	Negative	Negative	0	1
Paricipant_259	50	F	Dodicha	Negative	Negative	Negative	0	0
Paricipant_260	7	F	Dodicha	Negative	Negative	Negative	0	0
Paricipant_261	4	M	Dodicha	Negative	Negative	Negative	0	0
Paricipant_262	20	M	Dodicha	Negative	Negative	Negative	0	0
Paricipant_263	6	F	Dodicha	Negative	Negative	Negative	0	0
Paricipant_264	80	F	Dodicha	Negative	Negative	Negative	0	0
Paricipant_265	29	M	Dodicha	Negative	Negative	Negative	0	0
Paricipant_266	30	F	Dodicha	Negative	Negative	Negative	0	0
Paricipant_267	70	F	Dodicha	Negative	Negative	Negative	0	0
Paricipant_268	16	F	Dodicha	Negative	Negative	Negative	0	0
Paricipant_269	18	F	Dodicha	Negative	Negative	Negative	0	0
Paricipant_270	12	F	Golba	Negative	Negative	Negative	0	0
Paricipant_271	70	M	Dodicha	Negative	Negative	Negative	0	0
Paricipant_272	50	M	Dodicha	Negative	Negative	Negative	0	0
Paricipant_273	3	M	Golba	Negative	Negative	Negative	0	0
Paricipant_274	3	F	Golba	Negative	Negative	Negative	0	0
Paricipant_275	11	F	Golba	Negative	Negative	Negative	0	0
Paricipant_276	18	F	Golba	Negative	Negative	Negative	0	0
Paricipant_277	8	F	Golba	Negative	Negative	Negative	0	0
Paricipant_278	3	F	Golba	Negative	Negative	Negative	0	0
Paricipant_279	5	F	Golba	Negative	Negative	Negative	0	0
Paricipant_280	8	F	Golba	Negative	Negative	Negative	0	0
Paricipant_281	7	F	Golba	Negative	Negative	Negative	0	0
Paricipant_282	40	F	Golba	Negative	Negative	Negative	0	0
Paricipant_283	20	F	Golba	Negative	Negative	Negative	0	0
Paricipant_284	3	M	Golba	Negative	Negative	Negative	0	1
Paricipant_285	40	F	Golba	Negative	Negative	Negative	1	0
Paricipant_286	3	M	Golba	Negative	Negative	Negative	0	0
Paricipant_287	3	M	Golba	Negative	Negative	Negative	0	0
Paricipant_288	12	F	Golba	Negative	Negative	Negative	0	0
Paricipant_289	8	F	Dodicha	Negative	Negative	Negative	0	0
Paricipant_290	25	F	Golba	Negative	Negative	Negative	0	0
Paricipant_291	12	F	Dodicha	Negative	Negative	Negative	0	0
Paricipant_292	20	M	Dodicha	Negative	Negative	Negative	0	0
Paricipant_293	60	F	Golba	Negative	Negative	Negative	0	0
Paricipant_294	9	F	Golba	Negative	Negative	Negative	0	0
Paricipant_295	60	F	Dodicha	Negative	Negative	Negative	0	0
Paricipant_296	70	F	Golba	Negative	Negative	Negative	0	0
Paricipant_297	7	M	Dodicha	Negative	Negative	Negative	0	0
Paricipant_298	20	F	Golba	Negative	Negative	Negative	0	0
Paricipant_299	4	F	Dodicha	Negative	Negative	Negative	0	0
Paricipant_300	7	F	Golba	Negative	Negative	Negative	0	0
Paricipant_301	60	F	Dodicha	Negative	Negative	Negative	0	1
Paricipant_302	4	M	Dodicha	Negative	Negative	Negative	0	0
Paricipant_303	60	F	Dodicha	Negative	Negative	Negative	0	0
Paricipant_304	30	F	Dodicha	Negative	Negative	Negative	0	0
Paricipant_305	80	F	Dodicha	Negative	Negative	Negative	0	0
Paricipant_306	13	F	Dodicha	Negative	Negative	Negative	0	0
Paricipant_307	60	F	Dodicha	Negative	Negative	Negative	0	0
Paricipant_308	10	F	Dodicha	Negative	Negative	Negative	0	0
Paricipant_309	4	M	Dodicha	Negative	Negative	Negative	0	0
Paricipant_310	9	F	Dodicha	Negative	Negative	Negative	0	0
Paricipant_311	7	F	Dodicha	Negative	Negative	Negative	0	1
Paricipant_312	4	M	Dodicha	Negative	Negative	Negative	0	0
Paricipant_313	35	F	Dodicha	Negative	Negative	Negative	0	1
Paricipant_314	7	M	Dodicha	Negative	Negative	Negative	0	0
Paricipant_315	35	F	Dodicha	Negative	Negative	Negative	0	0
Paricipant_316	56	M	Dodicha	Negative	Negative	Negative	0	1
Paricipant_317	14	F	Dodicha	Negative	Negative	Negative	0	1
Paricipant_318	28	F	Dodicha	Negative	Negative	Negative	0	1
Paricipant_319	8	F	Dodicha	Negative	Negative	Negative	0	NA
Paricipant_320	50	F	Dodicha	Negative	Negative	Negative	0	0
Paricipant_321	6	F	Golba	Negative	Negative	Negative	0	0
Paricipant_322	12	F	Dodicha	Negative	Negative	Negative	0	0
Paricipant_323	36	M	Dodicha	Negative	Negative	Negative	0	1
Paricipant_324	30	F	Dodicha	Negative	Negative	Negative	0	1
Paricipant_325	50	F	Dodicha	Negative	Negative	Negative	0	0
Paricipant_326	5	M	Dodicha	Negative	Negative	Negative	0	1
Paricipant_327	19	F	Dodicha	Negative	Negative	Negative	0	NA
Paricipant_328	10	F	Dodicha	Negative	Negative	Negative	0	NA
Paricipant_329	20	F	Dodicha	Negative	Negative	Negative	0	NA
Paricipant_330	20	F	Dodicha	Negative	Negative	Negative	0	NA
Paricipant_331	20	F	Dodicha	Negative	Negative	Negative	0	NA
Paricipant_332	5	M	Dodicha	Negative	Negative	Negative	0	NA
Paricipant_333	8	F	Dodicha	Negative	Negative	Negative	0	NA
Paricipant_334	7	F	Dodicha	Negative	Negative	Negative	0	NA
Paricipant_335	5	F	Dodicha	Negative	Negative	Negative	0	NA
Paricipant_336	25	F	Dodicha	Negative	Negative	Negative	0	NA
Paricipant_337	75	M	Dodicha	Negative	Negative	Negative	0	NA
Paricipant_338	4	M	Dodicha	Negative	Negative	Negative	0	NA
Paricipant_339	40	F	Dodicha	Negative	Negative	Negative	0	NA
Paricipant_340	10	M	Dodicha	Negative	Negative	Negative	0	NA
Paricipant_341	5	M	Dodicha	Negative	Negative	Negative	0	NA
Paricipant_342	11	F	Dodicha	Negative	Negative	Negative	0	NA
Paricipant_343	9	M	Dodicha	Negative	Negative	Negative	0	NA
Paricipant_344	50	F	Dodicha	Negative	Negative	Negative	0	NA
Paricipant_345	70	M	Dodicha	Negative	Negative	Negative	0	NA
Paricipant_346	36	F	Dodicha	Negative	Negative	Negative	0	NA
Paricipant_347	5	F	Dodicha	Negative	Negative	Negative	0	NA
Paricipant_348	19	M	Dodicha	Negative	Negative	Negative	0	NA
Paricipant_349	8	F	Dodicha	Negative	Negative	Negative	0	NA
Paricipant_350	30	F	Dodicha	Negative	Negative	Negative	0	NA
Paricipant_351	50	F	Dodicha	Negative	Negative	Negative	0	NA
Paricipant_352	25	F	Dodicha	Negative	Negative	Negative	0	NA
Paricipant_353	10	F	Dodicha	Negative	Negative	Negative	0	NA
Paricipant_354	7	F	Dodicha	Negative	Negative	Negative	0	NA
Paricipant_355	15	F	Dodicha	Negative	Negative	Negative	0	NA
Paricipant_356	7	F	Dodicha	Negative	Negative	Negative	0	NA
Paricipant_357	4	F	Dodicha	Negative	Negative	Negative	0	NA
Paricipant_358	7	M	Dodicha	Negative	Negative	Negative	0	NA
Paricipant_359	5	F	Dodicha	Negative	Negative	Negative	0	NA
Paricipant_360	6	F	Dodicha	Negative	Negative	Negative	0	NA
Paricipant_361	7	F	Dodicha	Negative	Negative	Negative	0	NA
Paricipant_362	9	F	Dodicha	Negative	Negative	Negative	0	NA
Paricipant_363	15	M	Dodicha	Negative	Negative	Negative	0	NA
Paricipant_364	27	M	Dodicha	Negative	Negative	Negative	0	NA
Paricipant_365	6	M	Dodicha	Negative	Negative	Negative	0	0
Paricipant_366	4	F	Dodicha	Negative	Negative	Negative	0	0
Paricipant_367	30	F	Dodicha	Negative	Negative	Negative	0	NA
Paricipant_368	40	F	Dodicha	Negative	Negative	Negative	0	NA
Paricipant_369	7	M	Dodicha	Negative	Negative	Negative	0	NA
Paricipant_370	10	M	Dodicha	Negative	Negative	Negative	0	NA
Paricipant_371	15	M	Dodicha	Negative	Negative	Negative	0	NA
Paricipant_372	18	M	Dodicha	Negative	Negative	Negative	0	NA
Paricipant_373	30	F	Dodicha	Negative	Negative	Negative	0	NA
Paricipant_374	6	F	Golba	Negative	Negative	Negative	0	NA
Paricipant_375	20	F	Dodicha	Negative	Negative	Negative	0	NA
Paricipant_376	40	F	Dodicha	Negative	Negative	Negative	0	NA
Paricipant_377	60	M	Golba	Negative	Negative	Negative	0	NA
Paricipant_378	14	F	Dodicha	Negative	Negative	Negative	0	NA
Paricipant_379	3	F	Dodicha	Negative	Negative	Negative	0	NA
Paricipant_380	40	F	Dodicha	Negative	Negative	Negative	0	NA
Paricipant_381	7	F	Dodicha	Negative	Negative	Negative	0	NA
Paricipant_382	20	F	Dodicha	Negative	Negative	Negative	0	NA
Paricipant_383	9	M	Golba	Negative	Negative	Negative	0	NA
Paricipant_384	20	F	Golba	Negative	Negative	Negative	0	NA
Paricipant_385	35	F	Golba	Negative	Negative	Negative	0	NA
Paricipant_386	2	M	Golba	Negative	Negative	Negative	0	NA
Paricipant_387	24	F	Golba	Negative	Negative	Negative	0	NA
Paricipant_388	9	F	Golba	Negative	Negative	Negative	0	1
Paricipant_389	60	F	Golba	Negative	Negative	Negative	0	NA
Paricipant_390	12	F	Golba	Negative	Negative	Negative	0	NA
Paricipant_391	50	M	Golba	Negative	Negative	Negative	0	NA
Paricipant_392	4	F	Golba	Negative	Negative	Negative	0	NA
Paricipant_393	38	M	Golba	Negative	Negative	Negative	0	NA
Paricipant_394	2	F	Golba	Negative	Negative	Negative	0	NA
Paricipant_395	27	F	Golba	Negative	Negative	Negative	0	NA
Paricipant_396	12	M	Golba	Negative	Negative	Negative	0	NA
Paricipant_397	22	F	Golba	Negative	Negative	Negative	0	NA
Paricipant_398	9	M	Golba	Negative	Negative	Negative	0	NA
Paricipant_399	18	M	Golba	Negative	Negative	Negative	0	NA
Paricipant_400	22	F	Golba	Negative	Negative	Negative	0	NA
Paricipant_401	2	F	Golba	Negative	Negative	Negative	0	NA
Paricipant_402	1	M	Golba	Negative	Negative	Negative	0	NA
Paricipant_403	22	F	Golba	Negative	Negative	Negative	0	NA
Paricipant_404	4	F	Golba	Negative	Negative	Negative	0	0
Paricipant_405	2	M	Golba	Negative	Negative	Negative	0	0
Paricipant_406	3	M	Golba	Negative	Negative	Negative	0	NA
Paricipant_407	22	F	Golba	Negative	Negative	Negative	0	NA
Paricipant_408	3	M	Golba	Negative	Negative	Negative	0	NA
Paricipant_409	12	F	Golba	Negative	Negative	Negative	0	NA
Paricipant_410	70	F	Golba	Negative	Negative	Negative	0	NA
Paricipant_411	95	M	Golba	Negative	Negative	Negative	0	NA
Paricipant_412	12	M	Golba	Negative	Negative	Negative	0	NA
Paricipant_413	20	F	Golba	Negative	Negative	Negative	0	NA
Paricipant_414	7	F	Golba	Negative	Negative	Negative	0	NA
Paricipant_415	28	M	Golba	Negative	Negative	Negative	0	NA
Paricipant_416	8	F	Golba	Negative	Negative	Negative	0	NA
Paricipant_417	6	F	Golba	Negative	Negative	Negative	0	NA
Paricipant_418	21	M	Golba	Negative	Negative	Negative	0	NA
Paricipant_419	22	M	Golba	Negative	Negative	Negative	0	NA
Paricipant_420	12	F	Golba	Negative	Negative	Negative	0	NA
Paricipant_421	8	M	Golba	Negative	Negative	Negative	0	NA
Paricipant_422	30	F	Golba	Negative	Negative	Negative	0	NA
Paricipant_423	14	M	Golba	Negative	Negative	Negative	0	NA
Paricipant_424	10	M	Golba	Negative	Negative	Negative	0	NA
Paricipant_425	26	M	Golba	Negative	Negative	Negative	0	NA
Paricipant_426	12	M	Golba	Negative	Negative	Negative	0	NA
Paricipant_427	7	M	Golba	Negative	Negative	Negative	0	NA
Paricipant_428	10	F	Golba	Negative	Negative	Negative	0	NA
Paricipant_429	15	F	Golba	Negative	Negative	Negative	0	NA
Paricipant_430	35	F	Golba	Negative	Negative	Negative	0	NA
Paricipant_431	26	F	Golba	Negative	Negative	Negative	0	NA
Paricipant_432	15	M	Golba	Negative	Negative	Negative	0	NA
Paricipant_433	5	F	Golba	Negative	Negative	Negative	0	NA
Paricipant_434	40	F	Golba	Negative	Negative	Negative	0	NA
Paricipant_435	12	F	Golba	Negative	Negative	Negative	0	NA
Paricipant_436	40	F	Golba	Negative	Negative	Negative	0	NA
Paricipant_437	16	F	Golba	Negative	Negative	Negative	0	NA
Paricipant_438	25	F	Golba	Negative	Negative	Negative	0	NA
Paricipant_439	18	M	Golba	Negative	Negative	Negative	0	NA
Paricipant_440	4	M	Golba	Negative	Negative	Negative	0	1
Paricipant_441	10	M	Golba	Negative	Negative	Negative	0	NA
Paricipant_442	60	F	Golba	Negative	Negative	Negative	0	NA
Paricipant_443	21	F	Golba	Negative	Negative	Negative	0	NA
Paricipant_444	9	M	Golba	Negative	Negative	Negative	0	NA
Paricipant_445	30	F	Golba	Negative	Negative	Negative	0	NA
Paricipant_446	3	M	Golba	Negative	Negative	Negative	0	NA
Paricipant_447	18	F	Golba	Negative	Negative	Negative	0	NA
Paricipant_448	5	F	Golba	Negative	Negative	Negative	0	NA
Paricipant_449	15	M	Golba	Negative	Negative	Negative	0	NA
Paricipant_450	18	F	Golba	Negative	Negative	Negative	0	NA
Paricipant_451	12	F	Golba	Pv	Negative	Pv	0	NA
Paricipant_452	18	F	Golba	Negative	Negative	Negative	0	0
Paricipant_453	35	F	Golba	Negative	Negative	Negative	0	NA
Paricipant_454	5	M	Golba	Negative	Negative	Negative	0	NA
Paricipant_455	30	M	Golba	Negative	Negative	Negative	0	NA
Paricipant_456	56	M	Golba	Negative	Negative	Negative	0	NA
Paricipant_457	9	M	Golba	Negative	Negative	Negative	0	NA
Paricipant_458	37	M	Golba	Negative	Negative	Negative	0	NA
Paricipant_459	8	M	Golba	Negative	Negative	Negative	0	NA
Paricipant_460	14	M	Golba	Negative	Negative	Negative	0	NA
Paricipant_461	50	M	Golba	Negative	Negative	Negative	0	NA
Paricipant_462	19	M	Golba	Negative	Negative	Negative	0	NA
Paricipant_463	12	F	Golba	Negative	Negative	Negative	0	NA
Paricipant_464	6	M	Golba	Negative	Negative	Negative	0	NA
Paricipant_465	20	F	Golba	Negative	Negative	Negative	0	NA
Paricipant_466	26	M	Golba	Negative	Negative	Negative	0	NA
Paricipant_467	12	M	Golba	Negative	Negative	Negative	0	NA
Paricipant_468	3	F	Golba	Negative	Negative	Negative	0	NA
Paricipant_469	25	F	Golba	Negative	Negative	Negative	0	NA
Paricipant_470	10	F	Golba	Negative	Negative	Negative	0	NA
Paricipant_471	50	M	Golba	Negative	Negative	Negative	0	0
Paricipant_472	12	M	Golba	Negative	Negative	Negative	0	NA
Paricipant_473	5	F	Golba	Negative	Negative	Negative	0	NA
Paricipant_474	15	F	Golba	Negative	Negative	Negative	0	NA
Paricipant_475	12	F	Golba	Negative	Negative	Negative	0	NA
Paricipant_476	13	F	Golba	Negative	Negative	Negative	0	NA
Paricipant_477	5	F	Golba	Negative	Negative	Negative	0	NA
Paricipant_478	6	F	Golba	Negative	Negative	Negative	0	NA
Paricipant_479	7	M	Golba	Negative	Negative	Negative	0	NA
Paricipant_480	8	M	Golba	Negative	Negative	Negative	0	NA
Paricipant_481	10	M	Golba	Negative	Negative	Negative	0	NA
Paricipant_482	25	F	Golba	Negative	Negative	Negative	0	NA
Paricipant_483	20	F	Golba	Negative	Negative	Negative	0	NA
Paricipant_484	6	M	Golba	Negative	Negative	Negative	0	NA
Paricipant_485	10	F	Golba	Negative	Negative	Negative	0	NA
Paricipant_486	10	M	Golba	Negative	Negative	Negative	0	NA
Paricipant_487	8	M	Golba	Negative	Negative	Negative	0	NA
Paricipant_488	8	F	Golba	Negative	Negative	Negative	0	NA
Paricipant_489	4	F	Golba	Negative	Negative	Negative	0	NA
Paricipant_490	9	M	Golba	Negative	Negative	Negative	0	NA
Paricipant_491	9	F	Golba	Negative	Negative	Negative	0	NA
Paricipant_492	30	M	Golba	Negative	Negative	Negative	0	NA
Paricipant_493	20	F	Bochessa	Negative	Negative	Negative	0	NA
Paricipant_494	20	F	Bochessa	Negative	Negative	Negative	0	NA
Paricipant_495	50	M	Bochessa	Negative	Negative	Negative	0	NA
Paricipant_496	60	F	Bochessa	Negative	Negative	Negative	0	NA
Paricipant_497	5	M	Bochessa	Negative	Negative	Negative	0	NA
Paricipant_498	9	M	Bochessa	Negative	Negative	Negative	0	NA
Paricipant_499	40	F	Bochessa	Negative	Negative	Negative	0	NA
Paricipant_500	27	F	Bochessa	Negative	Negative	Negative	0	NA
Paricipant_501	57	M	Bochessa	Negative	Negative	Negative	0	NA
Paricipant_502	10	F	Bochessa	Negative	Negative	Negative	0	NA
Paricipant_503	80	M	Bochessa	Negative	Negative	Negative	0	NA
Paricipant_504	40	F	Bochessa	Negative	Negative	Negative	0	NA
Paricipant_505	75	M	Bochessa	Negative	Negative	Negative	0	NA
Paricipant_506	12	F	Bochessa	Negative	Negative	Negative	0	NA
Paricipant_507	52	M	Bochessa	Negative	Negative	Negative	0	NA
Paricipant_508	40	F	Bochessa	Negative	Negative	Negative	0	NA
Paricipant_509	7	F	Bochessa	Negative	Negative	Negative	0	NA
Paricipant_510	24	F	Bochessa	Negative	Negative	Negative	0	NA
Paricipant_511	32	M	Bochessa	Negative	Negative	Negative	0	NA
Paricipant_512	71	F	Bochessa	Negative	Negative	Negative	0	NA
Paricipant_513	50	M	Bochessa	Negative	Negative	Negative	0	0
Paricipant_514	70	M	Bochessa	Negative	Negative	Negative	0	0
Paricipant_515	1.5	M	Bochessa	Negative	Negative	Negative	0	0
Paricipant_516	5	M	Bochessa	Negative	Negative	Negative	0	0
Paricipant_517	24	F	Bochessa	Negative	Negative	Negative	0	0
Paricipant_518	38	F	Bochessa	Negative	Negative	Negative	0	0
Paricipant_519	50	F	Bochessa	Negative	Negative	Negative	0	0
Paricipant_520	65	M	Bochessa	Negative	Negative	Negative	0	0
Paricipant_521	18	F	Bochessa	Negative	Negative	Negative	0	0
Paricipant_522	55	F	Bochessa	Negative	Negative	Negative	0	0
Paricipant_523	24	F	Bochessa	Negative	Negative	Negative	0	0
Paricipant_524	60	M	Bochessa	Negative	Negative	Negative	0	0
Paricipant_525	4	F	Bochessa	Negative	Negative	Negative	0	0
Paricipant_526	10	F	Bochessa	Negative	Negative	Negative	0	0
Paricipant_527	45	F	Bochessa	Negative	Negative	Negative	0	0
Paricipant_528	9	F	Bochessa	Negative	Negative	Negative	0	0
Paricipant_529	7	F	Bochessa	Negative	Negative	Negative	0	0
Paricipant_530	9	M	Bochessa	Negative	Negative	Negative	0	0
Paricipant_531	10	F	Bochessa	Negative	Negative	Negative	0	0
Paricipant_532	38	F	Bochessa	Negative	Negative	Negative	0	0
Paricipant_533	15	F	Bochessa	Negative	Negative	Negative	0	0
Paricipant_534	7	F	Bochessa	Negative	Negative	Negative	0	0
Paricipant_535	12	M	Bochessa	Negative	Negative	Negative	0	0
Paricipant_536	4	M	Bochessa	Negative	Negative	Negative	0	0
Paricipant_537	60	M	Bochessa	Negative	Negative	Negative	0	0
Paricipant_538	12	F	Dodicha	Negative	Negative	Negative	0	0
Paricipant_539	40	F	Bochessa	Negative	Negative	Negative	0	0
Paricipant_540	10	F	Bochessa	Negative	Negative	Negative	0	0
Paricipant_541	14	M	Golba	Negative	Negative	Negative	1	0
Paricipant_542	15	F	Bochessa	Negative	Negative	Negative	0	0
Paricipant_543	45	F	Dodicha	Negative	Negative	Negative	0	0
Paricipant_544	13	F	Bochessa	Negative	Negative	Negative	0	0
Paricipant_545	14	F	Bochessa	Negative	Negative	Negative	0	0
Paricipant_546	2	F	Bochessa	Negative	Negative	Negative	0	0
Paricipant_547	3	M	Bochessa	Negative	Negative	Negative	0	0
Paricipant_548	35	F	Bochessa	Negative	Negative	Negative	0	0
Paricipant_549	25	F	Bochessa	Negative	Negative	Negative	0	0
Paricipant_550	42	M	Bochessa	Negative	Negative	Negative	0	0
Paricipant_551	30	F	Bochessa	Negative	Negative	Negative	0	0
Paricipant_552	3	M	Bochessa	Negative	Negative	Negative	0	0
Paricipant_553	75	M	Bochessa	Negative	Negative	Negative	0	0
Paricipant_554	13	M	Bochessa	Negative	Negative	Negative	0	1
Paricipant_555	4	F	Bochessa	Negative	Negative	Negative	0	0
Paricipant_556	9	F	Bochessa	Negative	Negative	Negative	0	0
Paricipant_557	57	M	Bochessa	Negative	Negative	Negative	0	0
Paricipant_558	11	F	Bochessa	Negative	Negative	Negative	0	0
Paricipant_559	28	F	Bochessa	Negative	Negative	Negative	0	0
Paricipant_560	5	F	Bochessa	Negative	Negative	Negative	0	0
Paricipant_561	10	M	Bochessa	Negative	Negative	Negative	0	0
Paricipant_562	27	F	Bochessa	Negative	Negative	Negative	0	0
Paricipant_563	3	M	Bochessa	Negative	Negative	Negative	0	0
Paricipant_564	28	M	Bochessa	Negative	Negative	Negative	0	0
Paricipant_565	2	M	Bochessa	Negative	Negative	Negative	0	0
Paricipant_566	45	F	Bochessa	Negative	Negative	Negative	0	0
Paricipant_567	9	F	Bochessa	Negative	Negative	Negative	0	0
Paricipant_568	80	F	Bochessa	Negative	Negative	Negative	0	0
Paricipant_569	20	F	Bochessa	Negative	Negative	Negative	0	0
Paricipant_570	45	M	Bochessa	Negative	Negative	Negative	0	0
Paricipant_571	5	M	Bochessa	Negative	Negative	Negative	0	0
Paricipant_572	52	M	Bochessa	Negative	Negative	Negative	0	0
Paricipant_573	25	F	Bochessa	Negative	Negative	Negative	0	0
Paricipant_574	9	M	Bochessa	Negative	Negative	Negative	0	0
Paricipant_575	50	F	Bochessa	Negative	Negative	Negative	0	0
Paricipant_576	14	M	Bochessa	Negative	Negative	Negative	0	0
Paricipant_577	65	F	Bochessa	Negative	Negative	Negative	0	0
Paricipant_578	13	M	Bochessa	Negative	Negative	Negative	0	0
Paricipant_579	60	F	Bochessa	Negative	Negative	Negative	0	0
Paricipant_580	55	M	Bochessa	Negative	Negative	Negative	0	0
Paricipant_581	18	M	Bochessa	Negative	Negative	Negative	0	0
Paricipant_582	9	F	Bochessa	Negative	Negative	Negative	0	0
Paricipant_583	5	M	Bochessa	Negative	Negative	Negative	0	0
Paricipant_584	4	F	Bochessa	Negative	Negative	Negative	0	0
Paricipant_585	5	F	Bochessa	Negative	Negative	Negative	0	0
Paricipant_586	4	F	Bochessa	Negative	Negative	Negative	0	0
Paricipant_587	29	M	Bochessa	Negative	Negative	Negative	0	0
Paricipant_588	15	F	Bochessa	Negative	Negative	Negative	0	0
Paricipant_589	6	F	Bochessa	Negative	Negative	Negative	0	0
Paricipant_590	8	M	Bochessa	Negative	Negative	Negative	0	0
Paricipant_591	4	M	Bochessa	Negative	Negative	Negative	0	0
Paricipant_592	20	F	Bochessa	Negative	Negative	Negative	0	0
Paricipant_593	30	F	Bochessa	Negative	Negative	Negative	0	0
Paricipant_594	45	M	Bochessa	Negative	Negative	Negative	0	0
Paricipant_595	7	M	Dodicha	Negative	Negative	Negative	0	0
Paricipant_596	5	M	Bochessa	Negative	Negative	Negative	0	0
Paricipant_597	9	F	Bochessa	Negative	Negative	Negative	0	0
Paricipant_598	7	F	Bochessa	Negative	Negative	Negative	0	0
Paricipant_599	50	F	Bochessa	Negative	Negative	Negative	0	0
Paricipant_600	20	F	Dodicha	Negative	Negative	Negative	0	0
Paricipant_601	4	M	Bochessa	Negative	Negative	Negative	0	0
Paricipant_602	15	F	Bochessa	Negative	Negative	Negative	0	0
Paricipant_603	55	M	Bochessa	Negative	Negative	Negative	0	0
Paricipant_604	13	F	Bochessa	Negative	Negative	Negative	0	0
Paricipant_605	25	F	Bochessa	Negative	Negative	Negative	0	0
Paricipant_606	6	F	Bochessa	Negative	Negative	Negative	0	NA
Paricipant_607	17	M	Bochessa	Negative	Negative	Negative	0	0
Paricipant_608	4	F	Bochessa	Negative	Negative	Negative	0	0
Paricipant_609	3	F	Bochessa	Negative	Negative	Negative	0	0
Paricipant_610	10	M	Bochessa	Negative	Negative	Negative	0	0
Paricipant_611	12	M	Bochessa	Negative	Negative	Negative	0	0
Paricipant_612	9	F	Bochessa	Negative	Negative	Negative	0	0
Paricipant_613	60	F	Bochessa	Negative	Negative	Negative	0	0
Paricipant_614	6	F	Bochessa	Negative	Negative	Negative	0	NA
Paricipant_615	9	M	Bochessa	Negative	Negative	Negative	0	0
Paricipant_616	25	F	Bochessa	Negative	Negative	Negative	0	0
Paricipant_617	35	F	Bochessa	Negative	Negative	Negative	0	0
Paricipant_618	2	F	Dodicha	Negative	Negative	Negative	0	0
Paricipant_619	13	M	Bochessa	Negative	Negative	Negative	0	0
Paricipant_620	4	M	Bochessa	Negative	Negative	Negative	0	0
Paricipant_621	30	F	Golba	Negative	Negative	Negative	0	0
Paricipant_622	50	F	Bochessa	Negative	Negative	Negative	0	0
Paricipant_623	21	M	Bochessa	Negative	Negative	Negative	0	0
Paricipant_624	65	F	Bochessa	Negative	Negative	Negative	0	0
Paricipant_625	4	M	Bochessa	Negative	Negative	Negative	0	0
Paricipant_626	23	F	Bochessa	Negative	Negative	Negative	0	0
Paricipant_627	14	F	Bochessa	Negative	Negative	Negative	0	0
Paricipant_628	70	F	Golba	Negative	Negative	Negative	0	0
Paricipant_629	17	F	Bochessa	Negative	Negative	Negative	0	0
Paricipant_630	6	F	Bochessa	Negative	Negative	Negative	0	0
Paricipant_631	38	M	Bochessa	Negative	Negative	Negative	0	0
Paricipant_632	35	F	Bochessa	Negative	Negative	Negative	0	0
Paricipant_633	45	M	Bochessa	Negative	Negative	Negative	0	0
Paricipant_634	4	M	Bochessa	Negative	Negative	Negative	0	0
Paricipant_635	7	F	Dodicha	Negative	Negative	Negative	0	0
Paricipant_636	3	F	Dodicha	Negative	Negative	Negative	0	0
Paricipant_637	8	M	Bochessa	Negative	Negative	Negative	0	0
Paricipant_638	40	F	Dodicha	Negative	Negative	Negative	0	0
Paricipant_639	8	M	Bochessa	Negative	Negative	Negative	0	0
Paricipant_640	27	F	Bochessa	Negative	Negative	Negative	0	0
Paricipant_641	70	M	Bochessa	Negative	Negative	Negative	0	0
Paricipant_642	20	M	Bochessa	Negative	Negative	Negative	0	0
Paricipant_643	15	M	Bochessa	Negative	Negative	Negative	0	0
Paricipant_644	13	F	Bochessa	Negative	Negative	Negative	0	0
Paricipant_645	60	F	Bochessa	Negative	Negative	Negative	0	0
Paricipant_646	12	M	Bochessa	Negative	Negative	Negative	0	0
Paricipant_647	65	F	Bochessa	Negative	Negative	Negative	0	0
Paricipant_648	8	F	Bochessa	Negative	Negative	Negative	0	0
Paricipant_649	27	F	Bochessa	Negative	Negative	Negative	0	0
Paricipant_650	15	F	Bochessa	Negative	Negative	Negative	0	0
Paricipant_651	20	F	Bochessa	Negative	Negative	Negative	0	0
Paricipant_652	10	F	Bochessa	Negative	Negative	Negative	0	0
Paricipant_653	25	F	Bochessa	Negative	Negative	Negative	0	0
Paricipant_654	17	M	Bochessa	Negative	Negative	Negative	0	NA
Paricipant_655	58	M	Bochessa	Negative	Negative	Negative	0	0
Paricipant_656	7	F	Bochessa	Negative	Negative	Negative	0	0
Paricipant_657	11	F	Bochessa	Negative	Negative	Negative	0	0
Paricipant_658	30	F	Bochessa	Negative	Negative	Negative	0	0
Paricipant_659	50	F	Bochessa	Negative	Negative	Negative	0	0
Paricipant_660	6	F	Bochessa	Negative	Negative	Negative	0	0
Paricipant_661	9	F	Bochessa	Negative	Negative	Negative	0	0
Paricipant_662	5	F	Dodicha	Negative	Negative	Negative	0	0
Paricipant_663	4	F	Dodicha	Negative	Negative	Negative	0	0
Paricipant_664	8	M	Dodicha	Negative	Negative	Negative	0	0
Paricipant_665	20	F	Dodicha	Negative	Negative	Negative	0	0
Paricipant_666	15	M	Dodicha	Negative	Negative	Negative	0	0
Paricipant_667	7	M	Dodicha	Negative	Negative	Negative	0	0
Paricipant_668	13	F	Dodicha	Negative	Negative	Negative	0	0
Paricipant_669	25	F	Dodicha	Negative	Negative	Negative	0	0
Paricipant_670	6	F	Dodicha	Negative	Negative	Negative	0	0
Paricipant_671	35	F	Dodicha	Negative	Negative	Negative	0	0
Paricipant_672	27	F	Dodicha	Negative	Negative	Negative	0	0
Paricipant_673	40	F	Dodicha	Negative	Negative	Negative	0	0
Paricipant_674	30	F	Dodicha	Negative	Negative	Negative	0	1
Paricipant_675	10	F	Dodicha	Negative	Negative	Negative	0	0
Paricipant_676	10	F	Dodicha	Negative	Negative	Negative	0	0
Paricipant_677	7	F	Dodicha	Negative	Negative	Negative	0	0
Paricipant_678	25	F	Dodicha	Negative	Negative	Negative	0	0
Paricipant_679	8	F	Dodicha	Negative	Negative	Negative	0	0
Paricipant_680	50	F	Dodicha	Negative	Negative	Negative	0	0
Paricipant_681	6	F	Dodicha	Negative	Negative	Negative	0	0
Paricipant_682	30	F	Dodicha	Negative	Negative	Negative	0	0
Paricipant_683	17	M	Dodicha	Negative	Negative	Negative	0	0
Paricipant_684	5	F	Dodicha	Negative	Negative	Negative	0	0
Paricipant_685	4	F	Dodicha	Negative	Negative	Negative	0	0
Paricipant_686	35	M	Dodicha	Negative	Negative	Negative	0	0
Paricipant_687	13	F	Dodicha	Negative	Negative	Negative	0	0
Paricipant_688	9	M	Dodicha	Negative	Negative	Negative	0	0
Paricipant_689	7	M	Dodicha	Negative	Negative	Negative	0	0
Paricipant_690	14	M	Dodicha	Negative	Negative	Negative	0	0
Paricipant_691	14	M	Dodicha	Negative	Negative	Negative	0	0
Paricipant_692	6	F	Dodicha	Negative	Negative	Negative	0	0
Paricipant_693	14	F	Dodicha	Negative	Negative	Negative	0	0
Paricipant_694	5	M	Dodicha	Negative	Negative	Negative	0	0
Paricipant_695	40	F	Dodicha	Negative	Negative	Negative	0	0
Paricipant_696	14	F	Dodicha	Negative	Negative	Negative	0	0
Paricipant_697	35	F	Dodicha	Negative	Negative	Negative	0	0
Paricipant_698	3	F	Dodicha	Negative	Negative	Negative	0	NA
Paricipant_699	8	F	Dodicha	Negative	Negative	Negative	0	0
Paricipant_700	20	F	Dodicha	Negative	Negative	Negative	0	0
Paricipant_701	32	F	Dodicha	Negative	Negative	Negative	0	0
Paricipant_702	4	M	Dodicha	Negative	Negative	Negative	0	0
Paricipant_703	17	M	Dodicha	Negative	Negative	Negative	0	0
Paricipant_704	13	F	Dodicha	Negative	Negative	Negative	0	0
Paricipant_705	10	M	Dodicha	Negative	Negative	Negative	0	0
Paricipant_706	4	M	Dodicha	Negative	Negative	Negative	0	0
Paricipant_707	50	F	Dodicha	Negative	Negative	Negative	0	0
Paricipant_708	15	F	Dodicha	Negative	Negative	Negative	0	0
Paricipant_709	34	F	Dodicha	Negative	Negative	Negative	0	0
Paricipant_710	5	F	Dodicha	Negative	Negative	Negative	0	0
Paricipant_711	35	F	Dodicha	Negative	Negative	Negative	0	0
Paricipant_712	70	F	Dodicha	Negative	Negative	Negative	0	0
Paricipant_713	5	F	Dodicha	Negative	Negative	Negative	0	0
Paricipant_714	38	M	Dodicha	Negative	Negative	Negative	0	0
Paricipant_715	9	M	Dodicha	Negative	Negative	Negative	0	0
Paricipant_716	35	F	Dodicha	Negative	Negative	Negative	0	0
Paricipant_717	3	M	Dodicha	Negative	Negative	Negative	0	0
Paricipant_718	14	F	Dodicha	Negative	Negative	Negative	0	0
Paricipant_719	5	F	Dodicha	Negative	Negative	Negative	0	0
Paricipant_720	6	M	Dodicha	Negative	Negative	Negative	0	0
Paricipant_721	9	F	Dodicha	Negative	Negative	Negative	0	0
Paricipant_722	26	M	Dodicha	Negative	Negative	Negative	0	0
Paricipant_723	11	F	Dodicha	Negative	Negative	Negative	0	0
Paricipant_724	13	F	Dodicha	Negative	Negative	Negative	0	0
Paricipant_725	12	F	Dodicha	Negative	Negative	Negative	0	0
Paricipant_726	16	M	Dodicha	Negative	Negative	Negative	0	0
Paricipant_727	9	M	Dodicha	Negative	Negative	Negative	0	0
Paricipant_728	8	M	Dodicha	Negative	Negative	Negative	0	0
Paricipant_729	30	F	Dodicha	Negative	Negative	Negative	0	0
Paricipant_730	7	F	Dodicha	Negative	Negative	Negative	0	0
Paricipant_731	31	M	Dodicha	Negative	Negative	Negative	0	0
Paricipant_732	50	M	Dodicha	Negative	Negative	Negative	0	0
Paricipant_733	30	F	Golba	Negative	Negative	Negative	0	0
Paricipant_734	34	F	Dodicha	Negative	Negative	Negative	0	0
Paricipant_735	14	F	Dodicha	Negative	Negative	Negative	0	0
Paricipant_736	6	M	Dodicha	Negative	Negative	Negative	0	0
Paricipant_737	50	F	Dodicha	Negative	Negative	Negative	0	0
Paricipant_738	68	M	Dodicha	Negative	Negative	Negative	0	0
Paricipant_739	5	F	Dodicha	Negative	Negative	Negative	0	0
Paricipant_740	6	M	Dodicha	Negative	Negative	Negative	0	0
Paricipant_741	6	M	Dodicha	Negative	Negative	Negative	1	0
Paricipant_742	7	M	Dodicha	Negative	Negative	Negative	0	0
Paricipant_743	9	M	Dodicha	Negative	Negative	Negative	0	0
Paricipant_744	18	F	Dodicha	Negative	Negative	Negative	0	0
Paricipant_745	6	F	Dodicha	Negative	Negative	Negative	0	0
Paricipant_746	10	F	Dodicha	Negative	Negative	Negative	0	1
Paricipant_747	60	F	Dodicha	Negative	Negative	Negative	0	0
Paricipant_748	8	F	Dodicha	Negative	Negative	Negative	0	0
Paricipant_749	3	F	Dodicha	Negative	Negative	Negative	0	0
Paricipant_750	70	F	Dodicha	Negative	Negative	Negative	0	0
Paricipant_751	50	F	Dodicha	Negative	Negative	Negative	0	0
Paricipant_752	7	F	Dodicha	Negative	Negative	Negative	0	0
Paricipant_753	10	M	Dodicha	Negative	Negative	Negative	0	0
Paricipant_754	25	F	Dodicha	Negative	Negative	Negative	0	0
Paricipant_755	11	M	Dodicha	Negative	Negative	Negative	0	0
Paricipant_756	50	F	Dodicha	Negative	Negative	Negative	0	0
Paricipant_757	17	F	Dodicha	Negative	Negative	Negative	0	0
Paricipant_758	16	F	Dodicha	Negative	Negative	Negative	0	0
Paricipant_759	7	F	Dodicha	Negative	Negative	Negative	0	0
Paricipant_760	20	M	Dodicha	Negative	Negative	Negative	0	0
Paricipant_761	10	M	Dodicha	Negative	Negative	Negative	0	0
Paricipant_762	4	F	Dodicha	Negative	Negative	Negative	0	0
Paricipant_763	17	F	Dodicha	Negative	Negative	Negative	0	0
Paricipant_764	40	F	Golba	Negative	Negative	Negative	0	0
Paricipant_765	30	F	Dodicha	Negative	Negative	Negative	0	0
Paricipant_766	66	M	Dodicha	Negative	Negative	Negative	0	0
Paricipant_767	45	F	Dodicha	Negative	Negative	Negative	0	0
Paricipant_768	10	M	Dodicha	Negative	Negative	Negative	0	0
Paricipant_769	6	M	Dodicha	Negative	Negative	Negative	0	0
Paricipant_770	10	F	Dodicha	Negative	Negative	Negative	0	0
Paricipant_771	11	M	Dodicha	Negative	Negative	Negative	0	0
Paricipant_772	9	M	Dodicha	Negative	Negative	Negative	0	0
Paricipant_773	11	F	Dodicha	Negative	Negative	Negative	0	0
Paricipant_774	11	F	Dodicha	Negative	Negative	Negative	0	0
Paricipant_775	20	M	Dodicha	Negative	Negative	Negative	0	0
Paricipant_776	4	F	Dodicha	Negative	Negative	Negative	0	0
Paricipant_777	18	F	Dodicha	Negative	Negative	Negative	0	0
Paricipant_778	3	F	Dodicha	Negative	Negative	Negative	0	0
Paricipant_779	5	F	Golba	Negative	Negative	Negative	0	0
Paricipant_780	4	F	Golba	Negative	Negative	Negative	0	0
Paricipant_781	12	M	Golba	Negative	Negative	Negative	0	0
Paricipant_782	6	M	Dodicha	Negative	Negative	Negative	0	0
Paricipant_783	7	F	Golba	Negative	Negative	Negative	0	0
Paricipant_784	7	F	Golba	Negative	Negative	Negative	0	0
Paricipant_785	50	F	Dodicha	Negative	Negative	Negative	0	0
Paricipant_786	40	F	Golba	Negative	Negative	Negative	0	0
Paricipant_787	10	M	Golba	Negative	Negative	Negative	0	0
Paricipant_788	5	M	Golba	Negative	Negative	Negative	0	0
Paricipant_789	3	M	Golba	Negative	Negative	Negative	0	0
Paricipant_790	6	M	Golba	Negative	Negative	Negative	0	0
Paricipant_791	3	F	Golba	Negative	Negative	Negative	0	0
Paricipant_792	6	M	Golba	Negative	Negative	Negative	0	0
Paricipant_793	10	F	Dodicha	Negative	Negative	Negative	0	NA
Paricipant_794	70	F	Golba	Negative	Negative	Negative	0	NA
Paricipant_795	17	F	Dodicha	Negative	Negative	Negative	0	0
Paricipant_796	7	F	Dodicha	Negative	Negative	Negative	0	0
Paricipant_797	18	F	Dodicha	Negative	Negative	Negative	0	0
Paricipant_798	15	F	Dodicha	Negative	Negative	Negative	0	0
Paricipant_799	60	F	Dodicha	Negative	Negative	Negative	0	1
Paricipant_800	10	F	Dodicha	Negative	Negative	Negative	0	0
Paricipant_801	32	M	Dodicha	Negative	Negative	Negative	0	0
Paricipant_802	5	F	Dodicha	Negative	Negative	Negative	0	0
Paricipant_803	30	F	Dodicha	Negative	Negative	Negative	0	0
Paricipant_804	4	M	Dodicha	Negative	Negative	Negative	0	1
Paricipant_805	50	F	Golba	Negative	Negative	Negative	0	0
Paricipant_806	8	F	Dodicha	Negative	Negative	Negative	0	0
Paricipant_807	23	F	Golba	Negative	Negative	Negative	0	0
Paricipant_808	20	F	Dodicha	Negative	Negative	Negative	0	0
Paricipant_809	14	F	Dodicha	Negative	Negative	Negative	0	0
Paricipant_810	5	F	Dodicha	Negative	Negative	Negative	0	0
Paricipant_811	11	M	Dodicha	Negative	Negative	Negative	0	0
Paricipant_812	6	F	Dodicha	Negative	Negative	Negative	0	0
Paricipant_813	60	F	Golba	Negative	Negative	Negative	0	0
Paricipant_814	10	F	Dodicha	Negative	Negative	Negative	0	0
Paricipant_815	10	M	Dodicha	Negative	Negative	Negative	0	0
Paricipant_816	30	F	Dodicha	Negative	Negative	Negative	0	0
Paricipant_817	13	F	Dodicha	Negative	Negative	Negative	0	0
Paricipant_818	6	F	Dodicha	Negative	Negative	Negative	0	0
Paricipant_819	8	M	Dodicha	Negative	Negative	Negative	0	0
Paricipant_820	28	F	Dodicha	Negative	Negative	Negative	0	0
Paricipant_821	3	F	Dodicha	Negative	Negative	Negative	0	0
Paricipant_822	62	M	Golba	Negative	Negative	Negative	0	0
Paricipant_823	35	M	Dodicha	Negative	Negative	Negative	0	0
Paricipant_824	7	F	Dodicha	Negative	Negative	Negative	0	0
Paricipant_825	25	F	Dodicha	Negative	Negative	Negative	0	0
Paricipant_826	25	F	Dodicha	Negative	Negative	Negative	0	0
Paricipant_827	60	M	Dodicha	Negative	Negative	Negative	0	0
Paricipant_828	9	F	Dodicha	Negative	Negative	Negative	0	0
Paricipant_829	32	F	Golba	Negative	Negative	Negative	0	0
Paricipant_830	7	M	Dodicha	Negative	Negative	Negative	0	0
Paricipant_831	30	F	Dodicha	Negative	Negative	Negative	0	0
Paricipant_832	15	F	Dodicha	Negative	Negative	Negative	0	0
Paricipant_833	10	F	Dodicha	Negative	Negative	Negative	0	0
Paricipant_834	18	F	Dodicha	Negative	Negative	Negative	0	0
Paricipant_835	12	F	Golba	Negative	Negative	Negative	0	0
Paricipant_836	13	F	Dodicha	Negative	Negative	Negative	0	0
Paricipant_837	2	F	Dodicha	Negative	Negative	Negative	0	0
Paricipant_838	4	M	Dodicha	Negative	Negative	Negative	0	0
Paricipant_839	40	F	Dodicha	Negative	Negative	Negative	0	0
Paricipant_840	18	F	Golba	Negative	Negative	Negative	0	0
Paricipant_841	60	F	Golba	Negative	Negative	Negative	0	0
Paricipant_842	2	M	Golba	Negative	Negative	Negative	0	0
Paricipant_843	5	M	Golba	Negative	Negative	Negative	0	0
Paricipant_844	6	F	Golba	Negative	Negative	Negative	0	0
Paricipant_845	7	F	Golba	Negative	Negative	Negative	0	0
Paricipant_846	2	F	Golba	Negative	Negative	Negative	0	0
Paricipant_847	5	M	Dodicha	Negative	Negative	Negative	0	0
Paricipant_848	17	F	Golba	Negative	Negative	Negative	0	0
Paricipant_849	40	F	Golba	Negative	Negative	Negative	0	0
Paricipant_850	60	M	Golba	Negative	Negative	Negative	0	0
Paricipant_851	9	M	Golba	Negative	Negative	Negative	0	0
Paricipant_852	20	F	Golba	Negative	Negative	Negative	0	0
Paricipant_853	7	F	Golba	Negative	Negative	Negative	0	0
Paricipant_854	8	F	Golba	Negative	Negative	Negative	0	0
Paricipant_855	4	M	Golba	Negative	Negative	Negative	0	0
Paricipant_856	3	F	Golba	Negative	Negative	Negative	0	0
Paricipant_857	6	F	Golba	Negative	Negative	Negative	0	0
Paricipant_858	30	F	Golba	Negative	Negative	Negative	0	0
Paricipant_859	50	F	Golba	Negative	Negative	Negative	0	0
Paricipant_860	35	F	Golba	Negative	Negative	Negative	0	0
Paricipant_861	4	M	Golba	Negative	Negative	Negative	0	0
Paricipant_862	6	F	Golba	Negative	Negative	Negative	0	0
Paricipant_863	11	F	Dodicha	Negative	Negative	Negative	0	0
Paricipant_864	11	F	Golba	Negative	Negative	Negative	0	0
Paricipant_865	50	F	Golba	Negative	Negative	Negative	0	0
Paricipant_866	7	M	Golba	Negative	Negative	Negative	0	0
Paricipant_867	20	F	Golba	Negative	Negative	Negative	0	0
Paricipant_868	7	M	Golba	Negative	Negative	Negative	0	0
Paricipant_869	5	M	Golba	Negative	Negative	Negative	0	0
Paricipant_870	8	M	Dodicha	Negative	Negative	Negative	0	0
Paricipant_871	7	M	Golba	Negative	Negative	Negative	0	0
Paricipant_872	15	M	Dodicha	Negative	Negative	Negative	0	0
Paricipant_873	70	F	Dodicha	Negative	Negative	Negative	0	0
Paricipant_874	6	M	Dodicha	Negative	Negative	Negative	0	0
Paricipant_875	13	M	Dodicha	Negative	Negative	Negative	0	0
Paricipant_876	14	F	Dodicha	Negative	Negative	Negative	0	0
Paricipant_877	10	F	Dodicha	Negative	Negative	Negative	0	0
Paricipant_878	50	F	Dodicha	Negative	Negative	Negative	0	0
Paricipant_879	18	F	Dodicha	Negative	Negative	Negative	0	0
Paricipant_880	25	F	Dodicha	Negative	Negative	Negative	0	0
Paricipant_881	30	F	Dodicha	Negative	Negative	Negative	0	0
Paricipant_882	40	F	Dodicha	Negative	Negative	Negative	0	0
Paricipant_883	5	M	Dodicha	Negative	Negative	Negative	0	0
Paricipant_884	5	M	Dodicha	Negative	Negative	Negative	0	0
Paricipant_885	3	F	Dodicha	Negative	Negative	Negative	0	0
Paricipant_886	32	F	Dodicha	Negative	Negative	Negative	0	0
Paricipant_887	4	M	Dodicha	Negative	Negative	Negative	0	0
Paricipant_888	14	M	Dodicha	Negative	Negative	Negative	0	0
Paricipant_889	8	M	Dodicha	Negative	Negative	Negative	0	0
Paricipant_890	12	M	Dodicha	Negative	Negative	Negative	0	NA
Paricipant_891	12	M	Dodicha	Negative	Negative	Negative	0	0
Paricipant_892	14	M	Dodicha	Negative	Negative	Negative	0	0
Paricipant_893	38	F	Dodicha	Negative	Negative	Negative	0	0
Paricipant_894	49	M	Dodicha	Negative	Negative	Negative	0	0
Paricipant_895	12	F	Dodicha	Negative	Negative	Negative	0	0
Paricipant_896	28	F	Dodicha	Negative	Negative	Negative	0	0
Paricipant_897	40	F	Dodicha	Negative	Negative	Negative	0	0
Paricipant_898	38	M	Dodicha	Negative	Negative	Negative	0	NA
Paricipant_899	15	F	Dodicha	Negative	Negative	Negative	0	NA
Paricipant_900	17	F	Golba	Negative	Negative	Negative	0	NA
Paricipant_901	6	M	Golba	Negative	Negative	Negative	0	NA
Paricipant_902	30	F	Golba	Negative	Negative	Negative	0	NA
Paricipant_903	15	F	Golba	Negative	Negative	Negative	0	NA
Paricipant_904	26	M	Golba	Negative	Negative	Negative	0	NA
Paricipant_905	35	F	Golba	Negative	Negative	Negative	0	NA
Paricipant_906	2	F	Golba	Negative	Negative	Negative	0	NA
Paricipant_907	6	F	Golba	Negative	Negative	Negative	0	NA
Paricipant_908	2	M	Golba	Negative	Negative	Negative	0	0
Paricipant_909	8	M	Golba	Negative	Negative	Negative	0	NA
Paricipant_910	20	F	Golba	Negative	Negative	Negative	0	NA
Paricipant_911	2	M	Golba	Negative	Negative	Negative	0	NA
Paricipant_912	6	M	Golba	Negative	Negative	Negative	0	NA
Paricipant_913	20	F	Golba	Negative	Negative	Negative	0	NA
Paricipant_914	18	F	Golba	Negative	Negative	Negative	0	0
Paricipant_915	70	F	Golba	Negative	Negative	Negative	0	NA
Paricipant_916	2	F	Golba	Negative	Negative	Negative	0	NA
Paricipant_917	25	M	Golba	Negative	Negative	Negative	0	NA
Paricipant_918	40	F	Golba	Negative	Negative	Negative	0	NA
Paricipant_919	25	F	Golba	Negative	Negative	Negative	0	NA
Paricipant_920	30	F	Golba	Negative	Negative	Negative	0	NA
Paricipant_921	4	M	Golba	Negative	Negative	Negative	0	NA
Paricipant_922	4	M	Golba	Negative	Negative	Negative	0	NA
Paricipant_923	25	F	Golba	Negative	Negative	Negative	0	NA
Paricipant_924	10	F	Golba	Negative	Negative	Negative	0	NA
Paricipant_925	38	M	Golba	Negative	Negative	Negative	0	NA
Paricipant_926	26	M	Golba	Negative	Negative	Negative	0	NA
Paricipant_927	15	F	Golba	Negative	Negative	Negative	0	NA
Paricipant_928	10	F	Golba	Negative	Negative	Negative	0	NA
Paricipant_929	2	F	Golba	Negative	Negative	Negative	0	0
Paricipant_930	55	M	Golba	Negative	Negative	Negative	0	NA
Paricipant_931	4	M	Golba	Negative	Negative	Negative	0	0
Paricipant_932	37	M	Golba	Negative	Negative	Negative	0	NA
Paricipant_933	10	F	Golba	Negative	Negative	Negative	0	NA
Paricipant_934	7	F	Golba	Negative	Negative	Negative	0	NA
Paricipant_935	4	M	Golba	Negative	Negative	Negative	0	NA
Paricipant_936	50	F	Golba	Negative	Negative	Negative	0	NA
Paricipant_937	3	M	Golba	Negative	Negative	Negative	0	NA
Paricipant_938	23	M	Golba	Negative	Negative	Negative	0	NA
Paricipant_939	5	F	Golba	Negative	Negative	Negative	0	NA
Paricipant_940	7	F	Golba	Negative	Negative	Negative	0	NA
Paricipant_941	4	M	Golba	Negative	Negative	Negative	0	NA
Paricipant_942	65	M	Golba	Negative	Negative	Negative	0	NA
Paricipant_943	7	F	Golba	Negative	Negative	Negative	0	NA
Paricipant_944	38	F	Golba	Negative	Negative	Negative	0	NA
Paricipant_945	16	M	Golba	Negative	Negative	Negative	0	NA
Paricipant_946	5	F	Golba	Negative	Negative	Negative	0	NA
Paricipant_947	3	M	Golba	Negative	Negative	Negative	0	NA
Paricipant_948	16	F	Golba	Negative	Negative	Negative	0	NA
Paricipant_949	3	F	Golba	Negative	Negative	Negative	0	NA
Paricipant_950	40	M	Golba	Negative	Negative	Negative	0	NA
Paricipant_951	35	M	Golba	Negative	Negative	Negative	0	NA
Paricipant_952	4	F	Golba	Negative	Negative	Negative	0	NA
Paricipant_953	8	M	Golba	Negative	Negative	Negative	0	NA
Paricipant_954	3	F	Golba	Negative	Negative	Negative	0	NA
Paricipant_955	20	F	Golba	Negative	Negative	Negative	0	NA
Paricipant_956	18	M	Golba	Negative	Negative	Negative	0	NA
Paricipant_957	2	F	Golba	Negative	Negative	Negative	0	NA
Paricipant_958	3	F	Golba	Negative	Negative	Negative	0	NA
Paricipant_959	42	M	Golba	Negative	Negative	Negative	0	NA
Paricipant_960	20	F	Golba	Negative	Negative	Negative	0	NA
Paricipant_961	2	M	Golba	Negative	Negative	Negative	0	NA
Paricipant_962	20	F	Golba	Negative	Negative	Negative	0	NA
Paricipant_963	70	F	Golba	Negative	Negative	Negative	0	NA
Paricipant_964	3	F	Golba	Negative	Negative	Negative	0	NA
Paricipant_965	40	F	Golba	Negative	Negative	Negative	0	NA
Paricipant_966	3	M	Golba	Negative	Negative	Negative	0	NA
Paricipant_967	2	F	Golba	Negative	Negative	Negative	0	NA
Paricipant_968	12	F	Golba	Negative	Negative	Negative	0	NA
Paricipant_969	4	F	Golba	Negative	Negative	Negative	0	NA
Paricipant_970	2	F	Golba	Negative	Negative	Negative	0	NA
Paricipant_971	10	F	Golba	Negative	Negative	Negative	0	NA
Paricipant_972	38	M	Golba	Negative	Negative	Negative	0	NA
Paricipant_973	3	F	Golba	Negative	Negative	Negative	0	NA
Paricipant_974	2	M	Golba	Negative	Negative	Negative	0	NA
Paricipant_975	40	F	Golba	Negative	Negative	Negative	0	NA
Paricipant_976	8	M	Golba	Negative	Negative	Negative	0	NA
Paricipant_977	11	M	Golba	Negative	Negative	Negative	0	NA
Paricipant_978	19	M	Golba	Negative	Negative	Negative	0	NA
Paricipant_979	25	F	Golba	Negative	Negative	Negative	0	NA
Paricipant_980	12	F	Golba	Negative	Negative	Negative	0	NA
Paricipant_981	8	M	Golba	Negative	Negative	Negative	0	NA
Paricipant_982	3	M	Golba	Negative	Negative	Negative	0	NA
Paricipant_983	14	F	Golba	Negative	Negative	Negative	0	NA
Paricipant_984	2	F	Golba	Negative	Negative	Negative	0	0
Paricipant_985	8	F	Golba	Negative	Negative	Negative	0	0
Paricipant_986	6	M	Golba	Negative	Negative	Negative	0	0
Paricipant_987	12	F	Golba	Negative	Negative	Negative	0	0
Paricipant_988	28	F	Golba	Negative	Negative	Negative	0	0
Paricipant_989	28	F	Golba	Negative	Negative	Negative	0	0
Paricipant_990	35	F	Golba	Negative	Negative	Negative	0	0
Paricipant_991	15	F	Golba	Negative	Negative	Negative	1	0
Paricipant_992	5	F	Golba	Negative	Negative	Negative	0	0
Paricipant_993	4	M	Golba	Negative	Negative	Negative	0	0
Paricipant_994	3	F	Golba	Negative	Negative	Negative	0	0
Paricipant_995	6	M	Golba	Negative	Negative	Negative	0	0
Paricipant_996	70	F	Golba	Negative	Negative	Negative	0	0
Paricipant_997	15	F	Golba	Negative	Negative	Negative	0	0
Paricipant_998	20	F	Golba	Negative	Negative	Negative	0	0
Paricipant_999	7	F	Golba	Negative	Negative	Negative	0	0
Paricipant_1000	3	F	Golba	Negative	Negative	Negative	0	0
Paricipant_1001	6	F	Golba	Negative	Negative	Negative	0	0
Paricipant_1002	60	F	Golba	Negative	Negative	Negative	0	0
Paricipant_1003	25	F	Golba	Negative	Negative	Negative	0	0
Paricipant_1004	7	M	Golba	Negative	Negative	Negative	0	0
Paricipant_1005	26	M	Golba	Negative	Negative	Negative	0	0
Paricipant_1006	8	F	Golba	Negative	Negative	Negative	0	0
Paricipant_1007	17	F	Golba	Negative	Negative	Negative	0	0
Paricipant_1008	15	M	Golba	Negative	Negative	Negative	0	0
Paricipant_1009	11	F	Golba	Negative	Negative	Negative	0	0
Paricipant_1010	17	M	Golba	Negative	Negative	Negative	0	0
Paricipant_1011	26	F	Golba	Negative	Negative	Negative	0	0
Paricipant_1012	10	F	Golba	Negative	Negative	Negative	0	0
Paricipant_1013	26	F	Golba	Negative	Negative	Negative	0	0
Paricipant_1014	10	M	Golba	Negative	Negative	Negative	0	0
Paricipant_1015	7	F	Golba	Negative	Negative	Negative	0	0
Paricipant_1016	7	M	Golba	Negative	Negative	Negative	0	0
Paricipant_1017	4	F	Golba	Negative	Negative	Negative	0	0
Paricipant_1018	6	M	Golba	Negative	Negative	Negative	0	0
Paricipant_1019	23	F	Golba	Negative	Negative	Negative	0	0
Paricipant_1020	10	F	Golba	Negative	Negative	Negative	0	NA
Paricipant_1021	17	M	Dodicha	Negative	Negative	Negative	0	0

## Sheet: Clinical
ID	Age	Gender	RDT Pv	RDT Pf	Microscopy	PCR Pf	PCR Pv
Patient_001	6	F	Negative	Negative	Negative	0	NA
Patient_002	20	M	Negative	Negative	Negative	0	NA
Patient_003	11	M	Negative	Negative	Negative	0	NA
Patient_004	3	F	Negative	Negative	Negative	0	NA
Patient_005	30	F	Negative	Negative	Negative	0	NA
Patient_006	27	M	Negative	Negative	Negative	0	NA
Patient_007	25	F	Negative	Negative	Negative	0	NA
Patient_008	22	M	Negative	Negative	Negative	0	NA
Patient_009	50	F	Negative	Negative	Negative	0	NA
Patient_010	35	F	Negative	Negative	Negative	0	NA
Patient_011	34	M	Negative	Negative	Negative	0	NA
Patient_012	33	M	Negative	Negative	Negative	0	NA
Patient_013	30	F	Negative	Negative	Negative	0	NA
Patient_014	2	M	Negative	Negative	Negative	0	NA
Patient_015	25	M	Negative	Negative	Negative	0	NA
Patient_016	20	M	Negative	Negative	Pv	1	NA
Patient_017	15	F	Negative	Negative	Negative	0	NA
Patient_018	65	F	Negative	Negative	Negative	0	NA
Patient_019	20	F	Negative	Negative	Negative	0	NA
Patient_020	20	F	Negative	Negative	Negative	0	NA
Patient_021	65	F	Negative	Negative	Negative	0	NA
Patient_022	35	M	Negative	Negative	Negative	0	NA
Patient_023	2	M	Negative	Negative	Negative	0	0
Patient_024	26	F	Negative	Negative	Negative	0	NA
Patient_025	11	M	Negative	Negative	Negative	0	NA
Patient_026	50	M	Negative	Negative	Negative	0	NA
Patient_027	56	M	Negative	Negative	Negative	0	NA
Patient_028	19	F	Negative	Negative	Negative	0	NA
Patient_029	30	F	Negative	Negative	Negative	0	NA
Patient_030	40	M	Negative	Negative	Negative	0	NA
Patient_031	62	M	Negative	Negative	Negative	0	NA
Patient_032	35	M	Negative	Negative	Negative	0	NA
Patient_033	1	M	Negative	Negative	Negative	0	NA
Patient_034	30	F	Negative	Negative	Negative	0	NA
Patient_035	54	M	Negative	Negative	Negative	0	NA
Patient_036	60	F	Negative	Negative	Negative	0	NA
Patient_037	28	M	Negative	Pf	Pf	1	NA
Patient_038	44	M	Negative	Negative	Negative	0	NA
Patient_039	40	M	Negative	Negative	Negative	0	NA
Patient_040	6	F	Negative	Negative	Negative	0	NA
Patient_041	40	F	Negative	Negative	Negative	0	NA
Patient_042	18	M	Negative	Negative	Pf	0	NA
Patient_043	25	M	Negative	Negative	Negative	0	NA
Patient_044	40	F	Negative	Negative	Negative	0	NA
Patient_045	23	M	Negative	Negative	Negative	0	NA
Patient_046	62	F	Negative	Negative	Negative	0	NA
Patient_047	60	M	Negative	Negative	Negative	0	NA
Patient_048	22	M	Negative	Negative	Negative	0	NA
Patient_049	22	F	Negative	Negative	Negative	0	0
Patient_050	15	F	Negative	Negative	Negative	0	NA
Patient_051	3	M	Negative	Negative	Negative	0	NA
Patient_052	24	F	Negative	Negative	Negative	0	NA
Patient_053	3	F	Negative	Negative	Negative	0	NA
Patient_054	30	M	Negative	Negative	Negative	0	NA
Patient_055	20	F	Negative	Negative	Negative	0	NA
Patient_056	20	F	Negative	Negative	Negative	0	NA
Patient_057	33	M	Negative	Negative	Negative	0	NA
Patient_058	17	F	Negative	Negative	Negative	0	NA
Patient_059	9	F	Negative	Pf	Negative	1	NA
Patient_060	21	M	Negative	Negative	Negative	0	NA
Patient_061	29	F	Negative	Negative	Negative	0	NA
Patient_062	38	F	Negative	Negative	Negative	0	NA
Patient_063	20	F	Negative	Negative	Negative	0	NA
Patient_064	50	F	Negative	Negative	Negative	0	NA
Patient_065	1	M	Negative	Negative	Negative	0	NA
Patient_066	24	M	Negative	Negative	Negative	0	NA
Patient_067	2	F	Negative	Negative	Negative	0	NA
Patient_068	20	M	Negative	Negative	Negative	0	NA
Patient_069	20	M	Negative	Negative	Negative	0	NA
Patient_070	28	M	Negative	Pf	Negative	1	NA
Patient_071	7	F	Negative	Negative	Negative	1	NA
Patient_072	2	F	Negative	Negative	Negative	0	NA
Patient_073	1	F	Negative	Negative	Negative	0	NA
Patient_074	29	F	Negative	Negative	Negative	0	NA
Patient_075	30	F	Negative	Negative	Negative	0	NA
Patient_076	19	M	Negative	Negative	Negative	0	NA
Patient_077	30	M	Negative	Negative	Negative	0	NA
Patient_078	25	M	Negative	Negative	Negative	0	NA
Patient_079	36	F	Negative	Negative	Negative	0	NA
Patient_080	30	M	Negative	Negative	Negative	0	NA
Patient_081	14	F	Negative	Negative	Negative	0	NA
Patient_082	8	F	Negative	Negative	Negative	0	NA
Patient_083	4	M	Negative	Negative	Negative	0	NA
Patient_084	10	M	Negative	Negative	Negative	0	NA
Patient_085	3	M	Negative	Negative	Negative	0	NA
Patient_086	18	F	Negative	Negative	Negative	0	NA
Patient_087	36	M	Negative	Negative	Negative	0	NA
Patient_088	6	F	Negative	Negative	Negative	1	NA
Patient_089	4	F	Negative	Negative	Negative	0	NA
Patient_090	4	M	Negative	Negative	Negative	0	NA
Patient_091	80	M	Negative	Negative	Negative	0	0
Patient_092	1	M	Negative	Negative	Negative	0	0
Patient_093	20	F	Negative	Negative	Negative	0	0
Patient_094	15	F	Negative	Negative	Negative	0	0
Patient_095	63	F	Negative	Negative	Negative	0	0
Patient_096	22	M	Negative	Negative	Negative	0	0
Patient_097	15	M	Negative	Negative	Negative	0	0
Patient_098	11	M	Negative	Negative	Negative	0	0
Patient_099	24	F	Negative	Negative	Negative	0	0
Patient_100	40	F	Negative	Negative	Negative	0	0
Patient_101	30	M	Negative	Negative	Negative	0	0
Patient_102	18	F	Negative	Negative	Negative	0	0
Patient_103	20	F	Negative	Negative	Negative	0	0
Patient_104	27	F	Negative	Negative	Negative	0	0
Patient_105	25	F	Negative	Negative	Negative	0	0
Patient_106	13	F	Negative	Negative	Negative	0	0
Patient_107	43	M	Negative	Negative	Negative	0	0
Patient_108	42	M	Negative	Negative	Negative	0	0
Patient_109	9	F	Negative	Pf	Pf	1	0
Patient_110	30	F	Negative	Negative	Negative	0	0
Patient_111	6	F	Negative	Negative	Negative	0	0
Patient_112	19	F	Negative	Negative	Negative	0	0
Patient_113	11	M	Negative	Negative	Negative	0	0
Patient_114	20	M	Negative	Negative	Negative	0	0
Patient_115	35	M	Negative	Negative	Negative	0	0
Patient_116	2	F	Negative	Negative	Negative	0	0
Patient_117	40	F	Negative	Negative	Negative	0	0
Patient_118	58	M	Negative	Pf	Negative	1	0
Patient_119	20	F	Negative	Negative	Negative	0	0
Patient_120	20	F	Negative	Negative	Negative	0	0
Patient_121	50	F	Negative	Negative	Negative	0	0
Patient_122	5	M	Negative	Negative	Negative	0	0
Patient_123	16	F	Negative	Negative	Negative	0	0
Patient_124	32	M	Negative	Negative	Negative	0	0
Patient_125	26	F	Negative	Negative	Negative	0	0
Patient_126	22	M	Negative	Negative	Negative	0	0
Patient_127	18	M	Negative	Negative	Negative	0	0
Patient_128	18	F	Negative	Negative	Negative	0	0
Patient_129	23	F	Negative	Negative	Negative	0	0
Patient_130	20	F	Pv	Negative	Pv	0	1
Patient_131	35	F	Negative	Negative	Negative	0	0
Patient_132	25	F	Negative	Negative	Negative	0	0
Patient_133	30	F	Negative	Negative	Negative	0	0
Patient_134	12	M	Negative	Negative	Negative	0	0
Patient_135	10	F	Negative	Negative	Negative	0	0
Patient_136	14	M	Negative	Negative	Negative	0	0
Patient_137	22	F	Negative	Negative	Negative	0	0
Patient_138	24	M	Negative	Negative	Negative	0	0
Patient_139	27	M	Negative	Negative	Negative	0	0
Patient_140	9	F	Negative	Negative	Negative	0	0
Patient_141	30	F	Negative	Negative	Negative	0	0
Patient_142	32	F	Negative	Negative	Negative	0	0
Patient_143	8	M	Negative	Negative	Negative	1	0
Patient_144	20	M	Negative	Negative	Negative	0	0
Patient_145	13	F	Negative	Negative	Negative	0	0
Patient_146	20	F	Negative	Negative	Negative	0	0
Patient_147	14	F	Negative	Negative	Negative	0	0
Patient_148	30	M	Negative	Negative	Negative	0	0
Patient_149	18	F	Negative	Negative	Negative	0	0
Patient_150	22	F	Negative	Negative	Negative	0	0
Patient_151	39	F	Negative	Negative	Negative	0	0
Patient_152	25	M	Negative	Negative	Negative	0	0
Patient_153	65	F	Negative	Negative	Negative	0	0
Patient_154	45	M	Negative	Negative	Negative	0	0
Patient_155	11	M	Negative	Negative	Negative	0	0
Patient_156	21	F	Negative	Negative	Negative	0	0
Patient_157	13	M	Negative	Negative	Negative	0	0
Patient_158	38	M	Negative	Negative	Negative	0	0
Patient_159	9	F	Negative	Negative	Negative	0	0
Patient_160	35	F	Negative	Negative	Negative	0	0
Patient_161	7	M	Negative	Negative	Negative	0	0
Patient_162	10	M	Negative	Negative	Negative	0	0
Patient_163	23	F	Negative	Negative	Negative	0	0
Patient_164	20	F	Negative	Negative	Negative	0	0
Patient_165	7	F	Negative	Negative	Negative	0	0
Patient_166	45	F	Negative	Negative	Negative	0	0
Patient_167	42	M	Negative	Negative	Negative	0	0
Patient_168	19	M	Negative	Negative	Negative	0	NA
Patient_169	10	F	Negative	Negative	Negative	0	0
Patient_170	18	F	Negative	Negative	Negative	0	0
Patient_171	29	F	Negative	Negative	Negative	0	0
Patient_172	39	F	Negative	Negative	Negative	0	0
Patient_173	39	F	Negative	Negative	Negative	0	0
Patient_174	52	M	Negative	Negative	Negative	0	0
Patient_175	31	M	Negative	Negative	Negative	0	0
Patient_176	15	F	Negative	Negative	Negative	0	0
Patient_177	25	M	Negative	Negative	Negative	0	0
Patient_178	14	M	Negative	Negative	Negative	0	0
Patient_179	50	F	Negative	Negative	Negative	0	0
Patient_180	38	F	Negative	Negative	Negative	0	0
Patient_181	32	M	Negative	Negative	Negative	0	0
Patient_182	24	M	Negative	Pf	Pf	1	0
Patient_183	10	M	Negative	Negative	Negative	0	0
Patient_184	40	M	Negative	Negative	Negative	0	0
Patient_185	32	F	Negative	Negative	Negative	0	0
Patient_186	32	M	Negative	Negative	Negative	1	0
Patient_187	40	M	Negative	Negative	Negative	0	0
Patient_188	1		Negative	Negative	Negative	0	0
Patient_189	20	M	Negative	Negative	Negative	0	0
Patient_190	32	M	Negative	Negative	Negative	0	0
Patient_191	1	M	Negative	Negative	Negative	0	0
Patient_192	25	M	Negative	Negative	Negative	0	0
Patient_193			Negative	Negative	Negative	0	0
Patient_194	6	M	Negative	Negative	Negative	0	0
Patient_195	32	M	Negative	Negative	Negative	0	0
Patient_196	17	F	Negative	Negative	Negative	0	0
Patient_197	22	M	Negative	Negative	Negative	0	0
Patient_198	12	M	Negative	Negative	Negative	0	0
Patient_199	20	F	Negative	Negative	Negative	0	0
Patient_200	21	M	Negative	Negative	Negative	0	0
Patient_201	18	F	Negative	Negative	Negative	0	0
Patient_202	30	M	Negative	Negative	Negative	0	0
Patient_203	9	M	Negative	Negative	Negative	0	0
Patient_204	7	F	Negative	Negative	Negative	0	0
Patient_205	30	F	Negative	Negative	Negative	0	0
Patient_206	34	F	Negative	Negative	Negative	0	0
Patient_207	52	M	Negative	Negative	Negative	0	0
Patient_208	12	F	Negative	Negative	Negative	0	0
Patient_209	22	M	Negative	Negative	Negative	0	0
Patient_210	27	F	Negative	Negative	Negative	0	0
Patient_211	14	F	Negative	Negative	Negative	0	0
Patient_212	19	M	Negative	Negative	Negative	0	0
Patient_213	40	M	Negative	Negative	Negative	0	0
Patient_214	10	M	Negative	Negative	Negative	0	0
Patient_215	27	F	Negative	Negative	Negative	0	0
Patient_216	22	M	Negative	Negative	Negative	0	0
Patient_217	10	F	Negative	Negative	Negative	0	0
Patient_218	18	F	Negative	Negative	Negative	0	0
Patient_219	11	M	Negative	Negative	Negative	0	0
Patient_220	9	M	Negative	Negative	Negative	0	0
Patient_221	16	M	Negative	Negative	Negative	0	0
Patient_222	31	F	Negative	Negative	Negative	0	0
Patient_223	7	F	Negative	Negative	Negative	0	0
Patient_224			Negative	Negative	Negative	0	0
Patient_225	5	M	Negative	Negative	Negative	0	0
Patient_226	7	F	Negative	Negative	Negative	0	0
Patient_227	30	F	Negative	Negative	Negative	0	0
Patient_228	30	F	Negative	Negative	Negative	0	0
Patient_229	34	F	Negative	Negative	Negative	0	0
Patient_230	37	M	Negative	Negative	Negative	0	0
Patient_231	4	M	Negative	Negative	Negative	0	0
Patient_232	18	M	Negative	Negative	Negative	0	0
Patient_233	30	F	Negative	Negative	Negative	0	0
Patient_234	14	M	Negative	Negative	Negative	0	0
Patient_235	27	M	Negative	Negative	Negative	0	0
Patient_236	11	M	Negative	Negative	Negative	0	0
Patient_237	24	M	Negative	Negative	Negative	0	0
Patient_238	7	F	Negative	Negative	Negative	0	0
Patient_239	17	M	Negative	Negative	Negative	0	0
Patient_240	35	F	Negative	Negative	Negative	0	0
Patient_241	17	M	Negative	Negative	Negative	0	1
Patient_242	65	F	Negative	Negative	Negative	0	0
Patient_243	3	F	Negative	Negative	Negative	0	0
Patient_244	27	M	Negative	Negative	Negative	0	0
Patient_245	20	M	Negative	Negative	Negative	0	0
Patient_246	25	F	Negative	Negative	Negative	0	0
Patient_247	3	M	Negative	Negative	Negative	0	0
Patient_248	50	M	Negative	Negative	Negative	0	0
Patient_249	50	M	Negative	Negative	Negative	0	0
Patient_250	65	F	Negative	Negative	Negative	0	0
Patient_251	27	F	Negative	Negative	Negative	0	0
Patient_252	33	F	Negative	Negative	Negative	0	0
Patient_253	50	F	Negative	Negative	Negative	0	0
Patient_254	24	F	Negative	Negative	Negative	0	0
Patient_255	20	F	Negative	Negative	Negative	0	0
Patient_256	20	F	Negative	Negative	Negative	0	0
Patient_257	9	F	Negative	Negative	Negative	0	0
Patient_258	30	F	Negative	Negative	Negative	0	0
Patient_259	30	M	Negative	Negative	Negative	0	0
Patient_260	37	M	Negative	Negative	Negative	0	0
Patient_261	13	F	Negative	Negative	Negative	0	0
Patient_262	40	F	Negative	Negative	Negative	0	0
Patient_263	29	M	Negative	Negative	Negative	0	0
Patient_264	22	M	Negative	Negative	Negative	0	0
Patient_265	27	F	Negative	Negative	Negative	0	0
Patient_266	22	F	Negative	Negative	Negative	0	0
Patient_267	20	M	Negative	Negative	Negative	0	0
Patient_268	21	F	Negative	Negative	Negative	0	0
Patient_269	20	M	Negative	Negative	Negative	0	0
Patient_270	36	M	Negative	Negative	Negative	0	NA
Patient_271	15	F	Negative	Negative	Negative	0	0
Patient_272	20	F	Negative	Negative	Negative	0	0
Patient_273	32	F	Negative	Negative	Negative	0	0
Patient_274	19	F	Negative	Negative	Negative	0	0
Patient_275	20	M	Negative	Negative	Negative	0	0
Patient_276	24	F	Negative	Negative	Negative	0	0
Patient_277	18	F	Negative	Negative	Negative	0	0
Patient_278	3	M	Negative	Negative	Negative	0	0
Patient_279	60	M	Negative	Negative	Negative	0	0
Patient_280	60	M	Negative	Negative	Negative	0	0
Patient_281	31	F	Negative	Negative	Negative	0	0
Patient_282	39	F	Negative	Negative	Negative	0	0
Patient_283	4	M	Negative	Negative	Negative	0	0
Patient_284	16	M	Negative	Negative	Negative	0	0
Patient_285	39	M	Negative	Negative	Negative	0	0
Patient_286	15	F	Negative	Negative	Negative	0	0
Patient_287	10	M	Negative	Negative	Negative	0	0
Patient_288	39	M	Negative	Negative	Negative	0	0
Patient_289	11	F	Negative	Negative	Negative	0	0
Patient_290	18	F	Negative	Negative	Negative	0	0
Patient_291	15	F	Negative	Negative	Negative	0	0
Patient_292	6	F	Negative	Negative	Negative	0	0
Patient_293	14	M	Negative	Negative	Negative	0	0
Patient_294	38	M	Negative	Negative	Negative	0	0
Patient_295	8	M	Negative	Negative	Negative	0	0
Patient_296	21	F	Negative	Negative	Negative	0	0
Patient_297	65	F	Negative	Negative	Negative	0	0
Patient_298	22	F	Negative	Negative	Negative	0	0
Patient_299	13	M	Negative	Negative	Negative	0	0
Patient_300	2	M	Negative	Negative	Negative	0	0
Patient_301	24	M	Negative	Negative	Negative	0	0
Patient_302	22	F	Negative	Negative	Negative	0	0
Patient_303	2	F	Negative	Negative	Negative	0	0
Patient_304	21	F	Negative	Negative	Negative	0	0
Patient_305	19	M	Negative	Negative	Negative	0	0
Patient_306	29	F	Negative	Negative	Negative	0	0
Patient_307	25	M	Negative	Negative	Negative	0	0
Patient_308	12	F	Negative	Negative	Negative	0	0
Patient_309	17	M	Negative	Negative	Negative	0	0
Patient_310	28	M	Negative	Negative	Negative	0	0
Patient_311	17	M	Negative	Negative	Negative	0	0
Patient_312	3	M	Negative	Negative	Negative	0	0
Patient_313	13	F	Negative	Negative	Negative	0	0
Patient_314	5	M	Negative	Negative	Negative	0	0
Patient_315	11	M	Negative	Negative	Negative	0	0
Patient_316	22	F	Negative	Negative	Negative	0	0
Patient_317	25	F	Negative	Negative	Negative	0	0
Patient_318	15	M	Negative	Negative	Negative	0	0
Patient_319	12	F	Negative	Negative	Negative	0	0
Patient_320	21	M	Negative	Negative	Negative	0	0
Patient_321	15	M	Negative	Negative	Negative	0	0
Patient_322	20	M	Negative	Negative	Negative	0	0
Patient_323	19	F	Negative	Negative	Negative	0	0
Patient_324	17	F	Negative	Negative	Negative	0	0
Patient_325	20	M	Negative	Negative	Negative	0	0
Patient_326	21	M	Negative	Negative	Negative	0	0
Patient_327	9	M	Negative	Negative	Negative	0	0
Patient_328	13	M	Negative	Negative	Negative	0	0
Patient_329	56	F	Negative	Negative	Negative	0	0
Patient_330	42	M	Negative	Negative	Negative	0	0
Patient_331	3	F	Negative	Negative	Negative	0	0
Patient_332			Negative	Negative	Negative	0	0
Patient_333	19	M	Negative	Negative	Negative	0	1
Patient_334	19	M	Negative	Negative	Negative	0	0
Patient_335	28	M	Negative	Negative	Negative	0	0
Patient_336	19	F	Negative	Negative	Negative	0	0
Patient_337	12	F	Negative	Negative	Negative	0	0
Patient_338	12	F	Negative	Negative	Negative	0	0
Patient_339	27	F	Negative	Negative	Negative	0	0
Patient_340	19	M	Negative	Negative	Negative	0	0
Patient_341	18	F	Negative	Negative	Negative	0	0
Patient_342	6	F	Negative	Negative	Negative	0	0
Patient_343	9	M	Negative	Negative	Negative	0	0
Patient_344	15	F	Negative	Negative	Negative	0	0
Patient_345	29	M	Negative	Negative	Negative	0	0
Patient_346	19	M	Negative	Negative	Negative	0	0
Patient_347	22	M	Negative	Negative	Negative	0	0
Patient_348	19	F	Negative	Negative	Negative	0	0
Patient_349	25	F	Negative	Negative	Negative	0	0
Patient_350	17	F	Negative	Negative	Negative	0	0
Patient_351	70	M	Negative	Negative	Negative	0	0
Patient_352	12	F	Negative	Negative	Negative	0	0
Patient_353	17	F	Negative	Negative	Negative	0	0
Patient_354	37	F	Negative	Negative	Negative	0	0
Patient_355	40	M	Negative	Negative	Negative	0	0
Patient_356	42	M	Negative	Negative	Negative	0	0
Patient_357	25	M	Negative	Negative	Negative	0	0
Patient_358	22	M	Negative	Negative	Negative	0	0
Patient_359	21	F	Negative	Negative	Negative	0	0
Patient_360	12	F	Negative	Negative	Negative	0	0
Patient_361	4	M	Negative	Negative	Negative	0	0
Patient_362	17	M	Negative	Negative	Negative	0	0
Patient_363	27	M	Negative	Negative	Negative	0	0
Patient_364	15	F	Negative	Negative	Negative	1	0
Patient_365	42	M	Negative	Negative	Negative	0	0
Patient_366	5	M	Negative	Negative	Negative	0	0
Patient_367	10	F	Negative	Negative	Negative	0	0
Patient_368	22	M	Negative	Negative	Negative	0	0
Patient_369	23	M	Negative	Negative	Negative	1	0
Patient_370	18	M	Negative	Negative	Negative	0	0
Patient_371			Negative	Negative	Negative	0	0
Patient_372	21	M	Negative	Negative	Negative	0	0
Patient_373	29	M	Negative	Negative	Negative	1	0
Patient_374	2	F	Negative	Negative	Negative	0	0
Patient_375	3	F	Negative	Negative	Negative	0	0
Patient_376	12	M	Negative	Negative	Negative	1	0
Patient_377	7	M	Negative	Negative	Negative	0	0
Patient_378	40	M	Negative	Negative	Negative	0	0
Patient_379	45	F	Negative	Negative	Negative	0	0
Patient_380	12	F	Negative	Negative	Negative	0	0
Patient_381	12	M	Negative	Negative	Negative	0	0
Patient_382	19	M	Negative	Negative	Negative	0	0
Patient_383	11	M	Negative	Negative	Negative	0	0
Patient_384	38	F	Negative	Negative	Negative	0	0
Patient_385	12	F	Negative	Negative	Negative	0	0
Patient_386	21	M	Negative	Negative	Negative	0	0
Patient_387	20	F	Negative	Negative	Negative	0	0
Patient_388	25	F	Negative	Negative	Negative	0	0
Patient_389	12	F	Negative	Negative	Negative	0	0
Patient_390	20	F	Negative	Pf	Pf	1	0
Patient_391	18	F	Negative	Negative	Negative	0	0
Patient_392	21	F	Negative	Negative	Negative	0	0
Patient_393	10	M	Negative	Negative	Negative	0	0
Patient_394	8	F	Negative	Negative	Negative	0	0
Patient_395	10	M	Negative	Negative	Negative	0	0
Patient_396	19	F	Negative	Negative	Negative	0	0
Patient_397	13	F	Negative	Negative	Negative	0	0
Patient_398	19	M	Negative	Negative	Negative	0	0
Patient_399	46	F	Negative	Pf	Pf	1	0
Patient_400	12	M	Negative	Negative	Negative	0	0
Patient_401	62	M	Negative	Negative	Negative	0	0
Patient_402	15	M	Negative	Negative	Negative	0	0
Patient_403	53	M	Negative	Negative	Negative	0	0
Patient_404	10	M	Negative	Negative	Negative	0	0
Patient_405	29	M	Negative	Negative	Negative	0	0
Patient_406	50	F	Negative	Negative	Negative	0	0
Patient_407	19	M	Negative	Negative	Negative	0	0
Patient_408	42	M	Negative	Negative	Negative	0	0
Patient_409	8	F	Negative	Negative	Negative	0	0
Patient_410	36	F	Negative	Negative	Negative	0	0
Patient_411	27	M	Pv	Negative	PF + PV	0	0
Patient_412	3	M	Negative	Negative	Negative	0	0
Patient_413	52	M	Negative	Pf	Pf	1	0
Patient_414	18	F	Negative	Negative	Negative	0	0
Patient_415	12	F	Negative	Negative	Negative	0	0
Patient_416	36	F	Negative	Negative	Negative	0	0
Patient_417	29	F	Negative	Negative	Negative	0	0
Patient_418	29	F	Negative	Negative	Negative	0	0
Patient_419	25	M	Negative	Negative	Negative	0	0
Patient_420	25	M	Negative	Negative	Negative	0	0
Patient_421	5	M	Negative	Negative	Negative	0	0
Patient_422	25	F	Pv	Pf	PF + PV	0	0
Patient_423	20	F	Negative	Negative	Negative	0	0
Patient_424	17	M	Negative	Negative	Negative	0	0
Patient_425	21	M	Negative	Negative	Negative	0	0
Patient_426	29	F	Negative	Pf	Pf	1	0
Patient_427	16	M	Negative	Negative	Negative	0	0
Patient_428	43	M	Negative	Negative	Negative	0	0
Patient_429	18	M	Pv	Negative	Pv	0	0
Patient_430	3	M	Negative	Negative	Negative	0	0
Patient_431	8	F	Negative	Negative	Negative	0	0
Patient_432	25	F	Negative	Pf	Pf	1	0
Patient_433	11	F	Negative	Negative	Negative	0	0
Patient_434	8	M	Negative	Negative	Negative	0	0
Patient_435	12	M	Negative	Negative	Negative	0	0
Patient_436	4	M	Negative	Negative	Negative	0	0
Patient_437	30	F	Negative	Negative	Negative	0	0
Patient_438	18	F	Negative	Negative	Negative	0	0
Patient_439	40	M	Negative	Negative	Negative	0	0
Patient_440	60	M	Negative	Pf	Pf	1	0
Patient_441	43	M	Negative	Negative	Negative	0	NA
Patient_442	9	F	Negative	Negative	Negative	0	0
Patient_443	17	M	Negative	Negative	Negative	0	0
Patient_444	35	M	Negative	Negative	Negative	0	0
Patient_445	25	M	Negative	Negative	Negative	0	0
Patient_446	2	F	Negative	Negative	Negative	0	0
Patient_447	27	F	Negative	Negative	Negative	0	0
Patient_448	9	F	Negative	Negative	Negative	0	NA
Patient_449	19	M	Pv	Negative	Pv	0	1
Patient_450	14	M	Negative	Negative	Negative	1	0
Patient_451	1	F	Negative	Negative	Negative	0	0
Patient_452	40	F	Negative	Pf	Pf	0	0
Patient_453	7	M	Negative	Negative	Negative	0	0
Patient_454	18	M	Negative	Negative	Negative	0	0
Patient_455	15	F	Negative	Negative	Negative	0	0
Patient_456	30	F	Negative	Negative	Negative	0	0
Patient_457	25	F	Negative	Negative	Negative	0	0
Patient_458	19	M	Negative	Negative	Negative	0	0
Patient_459	8	F	Negative	Negative	Negative	0	0
Patient_460	22	M	Negative	Negative	Negative	0	0
Patient_461	20	M	Pv	Negative	Pv	0	1
Patient_462	20	M	Negative	Pf	Pf	0	0
Patient_463	19	F	Negative	Negative	Negative	0	0
Patient_464	18	F	Negative	Negative	Negative	0	0
Patient_465	13	F	Negative	Negative	Negative	0	0
Patient_466	21	F	Negative	Negative	Negative	0	0
Patient_467	15	M	Negative	Negative	Negative	0	0
Patient_468	2	M	Negative	Negative	Negative	0	0
Patient_469	10	M	Negative	Negative	Negative	1	0
Patient_470	35	M	Negative	Negative	Negative	0	0
Patient_471	1	F	Negative	Pf	Pf	0	0
Patient_472	12	F	Negative	Negative	Negative	0	0
Patient_473	22	F	Negative	Negative	Negative	0	0
Patient_474	10	M	Negative	Negative	Negative	1	0
Patient_475	16	F	Negative	Negative	Negative	0	0
Patient_476	28	M	Negative	Negative	Negative	0	NA
Patient_477	18	F	Negative	Negative	Negative	0	0
Patient_478	16	F	Negative	Negative	Negative	0	0
Patient_479	17	M	Negative	Negative	Negative	1	0
Patient_480	14	F	Negative	Negative	Negative	0	0
Patient_481	42	M	Negative	Negative	Negative	0	0
Patient_482	21	F	Negative	Negative	Negative	0	0
Patient_483	26	F	Negative	Negative	Negative	1	0
Patient_484	25	F	Negative	Negative	Negative	0	0
Patient_485	23	F	Negative	Negative	Negative	0	0
Patient_486	23	M	Negative	Negative	Negative	0	0
Patient_487	57	M	Negative	Negative	Negative	0	0
Patient_488	25	M	Pv	Negative	Pv	0	1
Patient_489	20	F	Negative	Negative	Negative	0	0
Patient_490	13	M	Negative	Negative	Negative	0	0
Patient_491	7	F	Negative	Negative	Negative	0	0
Patient_492	30	F	Negative	Negative	Negative	0	0
Patient_493	30	F	Negative	Negative	Negative	0	0
Patient_494	2	M	Negative	Pf	Pf	1	0
Patient_495	48	M	Negative	Negative	Negative	0	NA
Patient_496	2	M	Negative	Negative	Negative	0	0
Patient_497	57	M	Negative	Negative	Negative	0	0
Patient_498	30	F	Negative	Negative	Negative	0	0
Patient_499	25	F	Negative	Negative	Negative	0	0
Patient_500	26	M	Negative	Negative	Negative	0	0
Patient_501	23	F	Negative	Negative	Negative	0	0
Patient_502	27	M	Negative	Negative	Negative	0	0
Patient_503	22	M	Negative	Negative	Negative	0	0
Patient_504	5	F	Negative	Negative	Negative	0	0
Patient_505	17	F	Pv	Negative	Pv	0	1
Patient_506	9	M	Negative	Negative	Negative	0	0
Patient_507	21	M	Negative	Negative	Negative	0	0
Patient_508	25	F	Negative	Negative	Negative	0	0
Patient_509	27	M	Negative	Negative	Negative	0	0
Patient_510	25	F	Negative	Negative	Negative	0	0
Patient_511	25	M	Negative	Negative	Negative	0	0
Patient_512	7	M	Negative	Negative	Negative	0	0
Patient_513	48	M	Negative	Negative	Negative	0	0
Patient_514	4	M	Negative	Negative	Negative	0	0
Patient_515	19	F	Negative	Negative	Negative	0	0
Patient_516	60	M	Negative	Negative	Negative	0	0
Patient_517	23	F	Negative	Negative	Negative	0	0
Patient_518	20	F	Negative	Negative	Negative	0	0
Patient_519	29	M	Negative	Negative	Negative	0	0
Patient_520	59	F	Negative	Negative	Negative	0	0
Patient_521	9	M	Negative	Negative	Negative	0	0
Patient_522	20	F	Negative	Negative	Negative	0	0
Patient_523	22	F	Negative	Negative	Negative	0	0
Patient_524	40	F	Negative	Negative	Negative	0	0
Patient_525	44	M	Negative	Negative	Negative	1	0
Patient_526	7	F	Negative	Negative	Negative	0	0
Patient_527	28	F	Negative	Negative	Negative	0	0
Patient_528	4	M	Negative	Negative	Negative	0	0
Patient_529	20	M	Negative	Negative	Negative	0	0
Patient_530	12	F	Negative	Negative	Negative	0	0
Patient_531	27	M	Negative	Negative	Negative	1	0
Patient_532	25	F	Negative	Negative	Negative	0	0
Patient_533	30	F	Negative	Negative	Negative	0	0
Patient_534	10	M	Negative	Negative	Negative	0	0
Patient_535	30	M	Negative	Negative	Negative	0	0
Patient_536	8	M	Negative	Negative	Negative	0	0
Patient_537	15	F	Negative	Negative	Negative	0	0
Patient_538	21	M	Negative	Negative	Negative	0	0
Patient_539	2	F	Negative	Negative	Negative	0	0
Patient_540	20	M	Negative	Negative	Negative	0	0
Patient_541	21	F	Negative	Negative	Negative	1	0
Patient_542	25	F	Negative	Negative	Negative	1	0
Patient_543	30	M	Negative	Negative	Negative	0	0
Patient_544	10	M	Negative	Negative	Negative	0	0
Patient_545	7	F	Negative	Negative	Negative	0	0
Patient_546	40	M	Negative	Negative	Negative	0	0
Patient_547	15	F	Negative	Negative	Negative	0	0
Patient_548	35	F	Negative	Negative	Negative	0	0
Patient_549	27	M	Negative	Negative	Negative	0	0
Patient_550	10	M	Negative	Negative	Negative	0	0
Patient_551	5	M	Negative	Pf	Pf	1	0
Patient_552	30	F	Negative	Negative	Negative	0	0
Patient_553	9	F	Negative	Negative	Negative	0	0
Patient_554	15	F	Pv	Negative	Pv	0	1
Patient_555	4	M	Negative	Negative	Negative	0	0
Patient_556	30	F	Negative	Negative	Negative	0	0
Patient_557	2	M	Negative	Negative	Negative	0	0
Patient_558	25	M	Negative	Negative	Negative	0	0
Patient_559	38	F	Negative	Negative	Negative	0	0
Patient_560	2	M	Negative	Pf	Pf	1	0
Patient_561	50	M	Negative	Negative	Negative	0	0
Patient_562	1	M	Negative	Negative	Negative	0	0
Patient_563	20	`M	Negative	Negative	Negative	0	0
Patient_564	10	F	Negative	Negative	Negative	0	0
Patient_565	21	M	Negative	Negative	Negative	0	0
Patient_566	25	F	Negative	Negative	Negative	0	0
Patient_567	31	F	Negative	Negative	Negative	0	0
Patient_568	3	M	Negative	Negative	Negative	0	0
Patient_569	31	M	Negative	Negative	Negative	0	0
Patient_570	15	F	Negative	Negative	Negative	0	0
Patient_571	10	M	Negative	Negative	Negative	0	0
Patient_572	30	M	Negative	Negative	Negative	0	0
Patient_573	15	M	Negative	Negative	Negative	0	0
Patient_574	20	F	Negative	Negative	Negative	0	0
Patient_575	30	M	Negative	Negative	Negative	0	0
Patient_576	2	M	Negative	Negative	Negative	0	0
Patient_577	27	M	Negative	Negative	Negative	0	0
Patient_578	8	M	Negative	Negative	Negative	0	0
Patient_579	50	F	Negative	Negative	Negative	0	0
Patient_580	1	M	Negative	Negative	Negative	0	0
Patient_581	1	M	Negative	Negative	Negative	0	0
Patient_582	70	F	Negative	Negative	Negative	0	0
Patient_583	48	F	Pv	Negative	Pv	0	0
Patient_584	27	F	Pv	Negative	Pv	0	1
Patient_585	10	F	Negative	Negative	Negative	0	NA
Patient_586	27	F	Negative	Negative	Negative	0	NA
Patient_587	27	F	Negative	Negative	Negative	0	NA
Patient_588	50	M	Negative	Negative	Negative	0	NA
Patient_589	18	M	Negative	Negative	Negative	0	NA
Patient_590	25	M	Negative	Negative	Negative	1	NA
Patient_591	22	F	Negative	Negative	Negative	0	NA
Patient_592	1	M	Negative	Negative	Negative	0	NA
Patient_593	15	M	Negative	Negative	Negative	0	0
Patient_594	25	M	Negative	Negative	Negative	0	NA
Patient_595	14	F	Negative	Negative	Negative	0	NA
Patient_596	20	M	Negative	Negative	Negative	0	NA
Patient_597	32	M	Negative	Negative	Negative	0	NA
Patient_598	50	M	Negative	Negative	Negative	0	NA
Patient_599	14	F	Negative	Negative	Negative	0	0
Patient_600	19	M	Negative	Negative	Negative	0	NA
Patient_601	20	M	Negative	Negative	Negative	0	0
Patient_602	20	F	Negative	Negative	Negative	0	NA
Patient_603	5	M	Negative	Negative	Negative	0	NA
Patient_604	42	M	Negative	Negative	Negative	0	NA
Patient_605	20	F	Negative	Negative	Negative	0	NA
Patient_606	8	M	Negative	Pf	Negative	1	NA
Patient_607	7	F	Negative	Negative	Negative	0	NA
Patient_608	20	M	Negative	Negative	Negative	0	NA
Patient_609	20	M	Negative	Negative	Negative	0	NA
Patient_610	7	F	Negative	Negative	Negative	0	NA
Patient_611	30	M	Negative	Negative	Negative	0	NA
Patient_612	7	M	Pv	Negative	Pv	0	NA
Patient_613	5	M	Negative	Negative	N	0	NA
Patient_614	25	F	Negative	Negative	Negative	0	0
Patient_615	14	F	Negative	Negative	Negative	0	NA
Patient_616	10	M	Negative	Negative	Negative	0	NA
Patient_617	22	M	Negative	Negative	Negative	0	NA
Patient_618	10	F	Negative	Negative	Negative	0	NA
Patient_619	25	M	Negative	Negative	Negative	0	NA
Patient_620	17	F	Negative	Negative	Negative	0	0
Patient_621	30	F	Negative	Negative	Negative	0	NA
Patient_622	25	F	Negative	Negative	Negative	0	NA
Patient_623	21	F	Negative	Negative	Negative	0	NA
Patient_624	22	F	Negative	Negative	Negative	0	NA
Patient_625	7	M	Negative	Negative	Negative	0	NA
Patient_626	32	M	Negative	Negative	Negative	0	NA
Patient_627	40	F	Negative	Negative	Negative	0	NA
Patient_628	31	F	Negative	Negative	Negative	0	NA
Patient_629	5	F	Negative	Negative	Negative	0	NA
Patient_630	17	M	Negative	Negative	Negative	0	NA
Patient_631	8	F	Negative	Negative	Negative	0	NA
Patient_632	30	F	Negative	Negative	Negative	0	NA
Patient_633	17	M	Negative	Negative	Negative	0	NA
Patient_634	15	F	Negative	Negative	Negative	0	NA
Patient_635	20	F	Negative	Negative	Negative	0	NA
Patient_636	29	M	Negative	Negative	Negative	0	NA
Patient_637	20	M	Negative	Negative	Negative	0	NA
Patient_638	20	F	Negative	Negative	Negative	0	NA
Patient_639	4	F	Negative	Negative	Negative	0	0
Patient_640	17	M	Negative	Negative	Negative	0	NA
Patient_641	3	M	Pv	Negative	Pv	0	NA
Patient_642	25	M	Negative	Negative	Negative	0	NA
Patient_643	8	M	Negative	Negative	Negative	0	NA
Patient_644	15	M	Negative	Negative	Negative	0	NA
Patient_645	24	M	Negative	Negative	Negative	0	NA
Patient_646	25	M	Negative	Negative	Negative	0	NA
Patient_647	30	F	Negative	Negative	Negative	0	NA
Patient_648	20	M	Negative	Negative	Negative	0	NA
Patient_649	5	F	Negative	Negative	Negative	0	NA
Patient_650	15	F	Negative	Negative	Negative	0	NA
Patient_651	20	F	Negative	Negative	Negative	0	NA
Patient_652	25	M	Negative	Negative	Negative	0	NA
Patient_653	3	M	Negative	Negative	Negative	0	NA
Patient_654	40	M	Negative	Negative	Negative	0	NA
Patient_655	5	F	Negative	Negative	Negative	0	NA
Patient_656	20	F	Negative	Negative	Negative	0	NA
Patient_657	47	M	Negative	Negative	Negative	0	NA
Patient_658	25	F	Negative	Negative	Negative	0	NA
Patient_659	14	M	Negative	Negative	Negative	0	NA
Patient_660	40	F	Negative	Negative	Negative	0	NA
Patient_661	30	M	Negative	Negative	Negative	0	NA
Patient_662	21	F	Negative	Negative	Negative	0	0
Patient_663	10	M	Negative	Negative	Negative	0	NA
Patient_664	30	F	Negative	Negative	Negative	0	NA
Patient_665	40	F	Negative	Negative	Negative	0	NA
Patient_666	15	F	Negative	Negative	Negative	0	NA
Patient_667	30	M	Negative	Negative	Negative	0	NA
Patient_668	10	M	Negative	Negative	Negative	0	NA
Patient_669	12	M	Negative	Negative	Negative	0	NA
Patient_670	5	M	Negative	Negative	Negative	0	NA
Patient_671	1	F	Negative	Negative	Negative	0	0
Patient_672	15	M	Negative	Negative	Negative	0	NA
Patient_673	10	F	Negative	Negative	Negative	0	NA
Patient_674	12	F	Negative	Negative	Negative	0	0
Patient_675	25	M	Negative	Negative	Negative	0	NA
Patient_676	27	F	Negative	Negative	Negative	0	NA
Patient_677	15	M	Negative	Negative	Negative	0	NA
Patient_678	30	M	Negative	Negative	Negative	0	NA
Patient_679	16	M	Negative	Negative	Negative	0	NA
Patient_680	18	F	Negative	Negative	Negative	0	NA
Patient_681	26	F	Negative	Negative	Negative	0	0
Patient_682	11	F	Negative	Negative	Negative	1	0
Patient_683	70	F	Negative	Negative	Negative	0	0
Patient_684	25	F	Negative	Negative	Negative	1	0
Patient_685	18	F	Negative	Negative	Negative	0	0
Patient_686	14	F	Negative	Negative	Negative	0	0
Patient_687	45	M	Negative	Negative	Negative	0	0
Patient_688	23	F	Negative	Negative	Negative	0	0
Patient_689	20	F	Negative	Negative	Negative	0	0
Patient_690	40	M	Negative	Negative	Negative	0	0
Patient_691	30	M	Negative	Negative	Negative	0	0
Patient_692	9	M	Negative	Negative	Negative	0	0
Patient_693	4	M	Negative	Negative	Negative	0	0
Patient_694	30	M	Negative	Negative	Negative	0	0
Patient_695	2	M	Negative	Negative	Negative	0	0
Patient_696	30	M	Negative	Negative	Negative	0	0
Patient_697	9	M	Negative	Negative	Negative	0	0
Patient_698	31	M	Negative	Negative	Negative	1	0
Patient_699	1	M	Negative	Negative	Negative	0	0
Patient_700	15	F	Negative	Negative	Negative	0	0
Patient_701	15	F	Negative	Negative	Negative	0	0
Patient_702	20	M	Negative	Negative	Negative	0	0
Patient_703	25	F	Negative	Negative	Negative	0	0
Patient_704	20	F	Negative	Negative	Negative	0	0
Patient_705	27	M	Negative	Negative	Negative	0	0
Patient_706	18	M	Negative	Negative	Negative	0	0
Patient_707	25	M	Negative	Negative	Negative	0	0
Patient_708	20	F	Negative	Negative	Negative	1	0
Patient_709	1	M	Negative	Negative	Negative	0	0
Patient_710	41	F	Negative	Negative	Negative	0	0
Patient_711	25	F	Negative	Negative	Negative	0	0
Patient_712	17	F	Negative	Negative	Negative	0	0
Patient_713	15	M	Negative	Negative	Negative	0	0
Patient_714	80	M	Negative	Negative	Negative	0	0
Patient_715	8	M	Negative	Negative	Negative	0	0
Patient_716	18	M	Negative	Negative	Negative	0	0
Patient_717	20	M	Negative	Negative	Negative	0	0
Patient_718	1	M	Negative	Negative	Negative	0	0
Patient_719	14	M	Negative	Negative	Negative	0	0
Patient_720	17	M	Negative	Negative	Negative	0	0
Patient_721	50	F	Negative	Negative	Negative	0	0
Patient_722	35	F	Negative	Negative	Negative	0	0
Patient_723	5	M	Negative	Negative	Negative	0	0
Patient_724	20	F	Negative	Negative	Negative	0	0
Patient_725	12	F	Negative	Negative	Negative	0	0
Patient_726	28	F	Negative	Negative	Negative	1	0
Patient_727	15	F	Negative	Negative	Negative	0	0
Patient_728	30	F	Negative	Negative	Negative	0	0
Patient_729	13	F	Negative	Negative	Negative	1	0
Patient_730	1	M	Negative	Negative	Negative	1	0
Patient_731	25	M	Negative	Negative	Negative	0	0
Patient_732	15	M	Negative	Negative	Negative	0	0
Patient_733	16	M	Negative	Negative	Negative	0	0
Patient_734	20	M	Negative	Negative	Negative	0	0
Patient_735	15	M	Negative	Negative	Negative	0	0
Patient_736	15	M	Negative	Negative	Negative	0	1
Patient_737	10	F	Negative	Negative	Negative	0	0
Patient_738	18	F	Negative	Negative	Negative	0	0
Patient_739	50	M	Negative	Negative	Negative	0	0
Patient_740	7	F	Negative	Negative	Negative	0	0
Patient_741	25	M	Negative	Negative	Negative	0	0
Patient_742	42	F	Negative	Negative	Negative	1	0
Patient_743	23	F	Negative	Negative	Negative	0	0
Patient_744	20	M	Negative	Negative	Negative	0	0
Patient_745	4	F	Negative	Negative	Negative	0	0
Patient_746	4	M	Negative	Negative	Negative	0	0
Patient_747	10	M	Negative	Negative	Negative	0	0
Patient_748	40	F	Negative	Negative	Negative	0	0
Patient_749	40	M	Negative	Negative	Negative	0	0
Patient_750	22	F	Negative	Negative	Negative	1	0
Patient_751	20	F	Negative	Negative	Negative	0	0
Patient_752	27	F	Negative	Negative	Negative	0	0
Patient_753	21	F	Negative	Negative	Negative	0	0
Patient_754	42	M	Negative	Negative	Negative	0	0
Patient_755	19	F	Negative	Negative	Negative	0	0
Patient_756	15	M	Negative	Negative	Negative	0	0
Patient_757	10	M	Negative	Negative	Negative	0	0
Patient_758	5	F	Negative	Negative	Negative	0	0
Patient_759	25	F	Negative	Negative	Negative	0	0
Patient_760	13	F	Negative	Negative	Negative	0	0
Patient_761	20	F	Negative	Negative	Negative	0	0
Patient_762	10	M	Negative	Pf	Pf	1	1
Patient_763	3	F	Negative	Negative	Negative	0	0
Patient_764	50	F	Negative	Negative	Negative	0	0
Patient_765	27	F	Negative	Negative	Negative	1	0
Patient_766	2	M	Negative	Negative	Negative	0	0
Patient_767	15	M	Negative	Negative	Negative	0	0
Patient_768	50	M	Negative	Negative	Negative	0	0
Patient_769	13	M	Negative	Negative	Negative	0	0
Patient_770	18	M	Negative	Negative	Negative	0	0
Patient_771	40	M	Negative	Negative	Negative	0	0
Patient_772	25	F	Negative	Negative	Negative	1	0
Patient_773	10	F	Negative	Negative	Negative	0	0
Patient_774	25	F	Negative	Negative	Negative	0	0
Patient_775	18	F	Negative	Negative	Negative	0	0
Patient_776	10	M	Negative	Negative	Negative	0	0
Patient_777	10	M	Negative	Negative	Negative	0	0
Patient_778	19	F	Negative	Negative	Negative	0	0
Patient_779	10	F	Negative	Negative	Negative	0	0
Patient_780	15	M	Negative	Negative	Negative	0	0
Patient_781	47	M	Negative	Negative	Negative	0	0
Patient_782	18	F	Negative	Negative	Negative	0	0
Patient_783	9	M	Negative	Negative	Negative	0	0
Patient_784	5	M	Negative	Negative	Negative	0	0
Patient_785	12	F	Negative	Negative	Negative	0	0
Patient_786	6	M	Negative	Negative	Negative	0	0
Patient_787	2	M	Negative	Negative	Negative	0	0
Patient_788	3	F	Negative	Negative	Negative	0	1
Patient_789	9	M	Negative	Negative	Negative	0	0
Patient_790	18	M	Negative	Negative	Negative	0	0
Patient_791	6	F	Negative	Negative	Negative	0	0
Patient_792	18	F	Negative	Negative	Negative	0	0
Patient_793	19	F	Negative	Negative	Negative	0	0
Patient_794	2	M	Negative	Negative	Negative	0	0
Patient_795	1	F	Negative	Negative	Negative	0	0
Patient_796	18	F	Negative	Negative	Negative	0	0
Patient_797	5	F	Negative	Negative	Negative	0	0
Patient_798	50	F	Negative	Negative	Negative	0	0
Patient_799	30	M	Negative	Negative	Negative	0	0
Patient_800	25	F	Negative	Negative	Negative	0	0
Patient_801	30	F	Negative	Pf	Negative	1	0
Patient_802	1	F	Negative	Negative	Negative	0	0
Patient_803	43	M	Negative	Negative	Negative	0	0
Patient_804	70	M	Negative	Negative	Negative	0	0
Patient_805	35	M	Negative	Negative	Negative	0	0
Patient_806	2	F	Negative	Negative	Negative	0	0
Patient_807	11	M	Negative	Negative	Negative	0	0
Patient_808	4	F	Negative	Negative	Negative	0	0
Patient_809	40	M	Negative	Negative	Negative	0	0
Patient_810	20	M	Negative	Negative	Negative	0	0
Patient_811	20	F	Negative	Negative	Negative	0	0
Patient_812	3	M	Negative	Negative	Negative	0	0
Patient_813	15	F	Negative	Negative	Negative	0	0
Patient_814	4	M	Negative	Negative	Negative	0	0
Patient_815	17	F	Negative	Negative	Negative	0	0
Patient_816	12	F	Negative	Negative	Negative	0	0
Patient_817	3	F	Negative	Negative	Negative	0	0
Patient_818	6	M	Negative	Negative	Negative	1	0
Patient_819	3	F	Negative	Negative	Negative	0	0
Patient_820	26	F	Negative	Negative	Negative	0	0
Patient_821	30	M	Negative	Negative	Negative	0	0
Patient_822	4	F	Negative	Negative	Negative	0	0
Patient_823	24	F	Negative	Negative	Negative	1	0
Patient_824	1	M	Negative	Negative	Negative	0	0
Patient_825	17	F	Negative	Negative	Negative	0	0
Patient_826	20	F	Negative	Negative	Negative	0	0
Patient_827	17	M	Negative	Negative	Negative	0	0
Patient_828	9	F	Negative	Negative	Negative	0	0
Patient_829	1	M	Negative	Negative	Negative	1	0
Patient_830	8	F	Negative	Negative	Negative	0	0
Patient_831	10	F	Negative	Negative	Negative	0	0
Patient_832	6	M	Negative	Negative	Negative	0	0
Patient_833	1	M	Negative	Negative	Negative	0	0
Patient_834	10	M	Negative	Negative	Negative	0	0
Patient_835	25	M	Negative	Negative	Negative	0	0
Patient_836	16	M	Negative	Negative	Negative	0	0
Patient_837	18	M	Negative	Negative	Negative	0	0
Patient_838	1	M	Negative	Negative	Negative	0	0
Patient_839	8	F	Negative	Negative	Negative	0	0
Patient_840	30	F	Negative	Negative	Negative	0	0
Patient_841	10	F	Negative	Negative	Negative	0	0
Patient_842	2	F	Negative	Negative	Negative	0	0
Patient_843	40	M	Negative	Negative	Negative	0	0
Patient_844	3	M	Negative	Negative	Negative	0	0
Patient_845	17	M	Negative	Negative	Negative	0	0
Patient_846	28	F	Negative	Negative	Negative	0	0
Patient_847	25	F	Negative	Negative	Negative	0	0
Patient_848	24	F	Negative	Negative	Negative	0	0
Patient_849	19	M	Negative	Negative	Negative	0	0
Patient_850	25	F	Negative	Negative	Negative	0	0
Patient_851	33	M	Negative	Negative	Negative	0	0
Patient_852	20	M	Negative	Negative	Negative	0	0
Patient_853	40	F	Negative	Negative	Negative	0	0
Patient_854	22	F	Negative	Negative	Negative	0	0
Patient_855	30	F	Negative	Negative	Negative	0	0
Patient_856	34	M	Negative	Negative	Negative	0	0
Patient_857	8	M	Negative	Negative	Negative	0	0
Patient_858	1	M	Negative	Negative	Negative	0	0
Patient_859	10	F	Negative	Negative	Negative	0	0
Patient_860	20	M	Negative	Negative	Negative	0	0
Patient_861	15	M	Negative	Negative	Negative	0	0
Patient_862	55	F	Negative	Negative	Negative	0	0
Patient_863	30	F	Negative	Negative	Negative	0	0
Patient_864	50	F	Negative	Negative	Negative	0	0
Patient_865	20	M	Negative	Negative	Negative	0	0
Patient_866	18	F	Negative	Negative	Negative	0	0
Patient_867	15	F	Negative	Negative	Negative	0	0
Patient_868	2	F	Negative	Negative	Negative	0	0
Patient_869	9	F	Negative	Negative	Negative	0	0
Patient_870	6	M	Negative	Negative	Negative	0	0
Patient_871	20	M	Negative	Negative	Negative	0	0
Patient_872	25	M	Negative	Negative	Negative	0	0
Patient_873	22	F	Negative	Negative	Negative	0	0
Patient_874	24	F	Negative	Negative	Negative	0	0
Patient_875	2	M	Negative	Negative	Negative	0	0
Patient_876	25	F	Negative	Negative	Negative	0	0
Patient_877	25	F	Negative	Negative	Negative	0	0
Patient_878	5	F	Negative	Negative	Negative	0	0
Patient_879	14	M	Negative	Negative	Negative	0	0
Patient_880	13	F	Negative	Negative	Negative	0	0
Patient_881	25	F	Negative	Negative	Negative	0	0
Patient_882	9	M	Negative	Negative	Negative	0	0
Patient_883	7	M	Negative	Negative	Negative	0	0
Patient_884	6	M	Negative	Negative	Negative	0	0
Patient_885	20	F	Negative	Negative	Negative	1	0
Patient_886	25	F	Negative	Negative	Negative	0	0
Patient_887	35	F	Negative	Negative	Negative	0	0
Patient_888	1	M	Negative	Negative	Negative	0	0
Patient_889	8	F	Negative	Negative	Negative	0	0
Patient_890	45	M	Negative	Negative	Negative	0	0
Patient_891	8	F	Negative	Negative	Negative	0	0
Patient_892	20	M	Negative	Negative	Negative	0	0
Patient_893	1	F	Negative	Negative	Negative	0	0
Patient_894	11	M	Negative	Negative	Negative	0	0
Patient_895	18	F	Negative	Negative	Negative	0	0
Patient_896	2	M	Negative	Negative	Negative	0	0
Patient_897	49	M	Negative	Negative	Negative	0	0
Patient_898	7	F	Negative	Negative	Negative	0	0
Patient_899	13	M	Negative	Negative	Negative	0	0
